# Supplementary material for: The Association Between Congestive Heart Failure and One-Year Mortality After Surgery in Singaporean Adults: A Secondary Retrospective Cohort Study Using Propensity-Score Matching, Propensity Adjustment, and Propensity-Based Weighting
Source: Front Cardiovasc Med. 2022 Jun 17;9:858068. doi: 10.3389/fcvm.2022.858068 (PMC9247191; doi:10.3389/fcvm.2022.858068)
Supplement: Supplementary file 1 [file Data_Sheet_1.XLSX]

## Sheet: Database
Index	ASACategory	CVARCRICategory	IHDRCRICategory	CHFRCRICategory	DMinsulinRCRICategory	CreatinineRCRICategory	AnaemiaCategory	GradeofKidneyCategory	AnaestypeCategory	PriorityCategory	SurgRiskCategory	RaceCategory	TransfusionIntraandpostopCategory	MCVcategory	AnemiaMCV	AnemiaMCVbinned	AGEcategoryOriginal	Anemiacategorybinned	RDW15.7	ASAcategorybinned	oneyrmortality	Newtimeoneyear	eighteenlevelvariables	RDW15.7outcome	Gendercoded
2	10	#NULL!	#NULL!	#NULL!	#NULL!	10	#NULL!	#NULL!	10	10	10	10	10	#NULL!	#NULL!	#NULL!	1	#NULL!	#NULL!	10	10	365	#NULL!	#NULL!	1
4	4	#NULL!	#NULL!	#NULL!	#NULL!	#NULL!	10	2	10	1	2	10	10	10	14	14	1	10	10	4	10	365	18	1	1
5	10	#NULL!	#NULL!	#NULL!	#NULL!	#NULL!	10	#NULL!	10	10	10	10	10	10	14	14	1	10	10	10	10	365	18	1	1
13	2	#NULL!	#NULL!	#NULL!	#NULL!	#NULL!	10	2	10	10	2	10	10	10	14	14	1	10	10	2	10	365	18	1	1
18	2	10	10	10	10	10	10	2	10	10	2	10	10	10	14	14	1	10	10	2	10	365	18	1	1
24	10	10	10	10	10	10	2	10	10	10	2	10	10	1	2	2	1	2	1	10	10	365	2	2	1
27	2	#NULL!	#NULL!	#NULL!	#NULL!	#NULL!	#NULL!	#NULL!	10	10	3	10	1	#NULL!	#NULL!	#NULL!	1	#NULL!	#NULL!	2	10	365	#NULL!	#NULL!	2
41	2	#NULL!	#NULL!	#NULL!	#NULL!	#NULL!	10	10	10	10	10	10	10	10	14	14	1	10	10	2	10	365	18	1	2
51	10	10	10	10	10	10	10	10	10	10	2	10	10	10	14	14	1	10	10	10	10	365	18	1	2
56	10	10	10	10	10	10	10	2	10	1	10	10	10	10	14	14	1	10	10	10	10	365	18	1	2
59	10	10	10	10	10	10	10	10	10	10	10	10	10	10	14	14	1	10	10	10	10	365	18	1	1
65	10	#NULL!	#NULL!	#NULL!	#NULL!	10	10	2	10	10	10	10	10	10	14	14	1	10	10	10	10	365	18	1	2
68	2	10	10	10	10	10	10	10	10	10	2	10	10	10	14	14	1	10	1	2	10	365	13	2	1
82	10	10	10	10	10	10	10	10	10	10	10	10	10	10	14	14	1	10	10	10	10	365	18	1	2
88	2	10	10	10	10	10	10	10	10	10	10	10	10	10	14	14	1	10	10	2	10	365	18	1	1
90	2	10	10	10	10	10	10	2	10	10	10	10	10	10	14	14	1	10	10	2	10	365	18	1	2
91	2	10	10	10	10	10	10	10	10	10	10	10	10	10	14	14	1	10	10	2	10	365	18	1	2
114	10	10	10	10	10	10	10	10	10	10	10	4	10	10	14	14	1	10	10	10	10	365	18	1	2
116	2	10	10	10	10	10	2	10	10	1	2	10	2	1	2	2	1	2	1	2	10	365	2	2	1
119	10	10	10	10	10	10	#NULL!	#NULL!	10	10	10	4	10	#NULL!	#NULL!	#NULL!	1	#NULL!	#NULL!	10	10	365	#NULL!	#NULL!	2
122	2	#NULL!	#NULL!	10	10	10	10	2	10	10	10	10	10	10	14	14	1	10	10	2	10	365	18	1	1
126	10	10	10	10	10	10	10	2	10	10	2	10	10	10	14	14	1	10	10	10	10	365	18	1	1
131	2	#NULL!	#NULL!	#NULL!	#NULL!	10	1	10	10	10	2	3	10	1	3	3	1	1	10	2	10	365	8	1	1
144	2	#NULL!	#NULL!	#NULL!	#NULL!	10	10	2	10	10	10	4	10	10	14	14	1	10	10	2	10	365	18	1	2
147	2	#NULL!	#NULL!	#NULL!	#NULL!	#NULL!	10	10	1	10	10	10	10	10	14	14	1	10	10	2	10	365	18	1	2
152	#NULL!	#NULL!	#NULL!	#NULL!	#NULL!	#NULL!	10	10	10	1	3	10	10	1	4	4	1	10	10	#NULL!	10	365	12	1	2
158	10	10	10	10	10	10	10	10	10	10	2	10	10	10	14	14	1	10	10	10	10	365	18	1	1
159	10	10	10	10	10	10	10	10	10	10	10	10	10	10	14	14	1	10	10	10	10	365	18	1	1
160	2	10	10	10	10	10	1	10	10	10	10	10	10	2	7	7	1	1	10	2	10	365	7	1	1
161	10	10	10	10	10	10	10	10	10	1	10	10	10	10	14	14	1	10	10	10	10	365	18	1	1
163	2	10	10	10	10	10	10	10	10	10	10	10	10	10	14	14	1	10	10	2	10	365	18	1	2
164	10	10	10	10	10	10	10	10	10	10	10	10	10	10	14	14	1	10	10	10	10	365	18	1	1
165	#NULL!	#NULL!	#NULL!	#NULL!	#NULL!	#NULL!	2	10	10	10	10	3	2	1	2	2	1	2	1	#NULL!	10	365	2	2	1
169	10	10	10	10	10	10	10	10	10	10	2	4	10	10	14	14	1	10	10	10	10	365	18	1	1
171	10	10	10	10	10	10	10	10	10	1	2	4	10	10	14	14	1	10	10	10	10	365	18	1	1
174	10	10	10	10	10	10	10	#NULL!	10	10	2	4	10	10	14	14	1	10	10	10	10	365	18	1	1
175	10	#NULL!	#NULL!	#NULL!	#NULL!	#NULL!	1	10	10	10	2	10	10	10	13	13	1	1	10	10	10	365	17	1	1
182	2	10	10	10	10	10	10	10	10	10	2	4	10	10	14	14	1	10	10	2	10	365	18	1	1
183	2	10	10	10	10	10	10	10	10	10	10	10	10	10	14	14	1	10	10	2	10	365	18	1	2
184	2	#NULL!	#NULL!	#NULL!	#NULL!	#NULL!	10	10	10	1	10	10	10	10	14	14	1	10	10	2	10	365	18	1	2
186	3	#NULL!	#NULL!	#NULL!	#NULL!	#NULL!	10	2	10	10	3	10	10	10	14	14	1	10	10	3	10	365	18	1	2
187	10	10	10	10	10	10	1	10	1	10	10	10	10	10	13	13	1	1	10	10	10	365	17	1	1
188	3	10	10	10	10	10	10	2	10	10	2	10	10	10	14	14	1	10	10	3	10	365	18	1	2
190	2	10	10	10	10	10	10	2	10	10	10	3	10	10	14	14	1	10	10	2	10	365	18	1	2
192	2	10	10	10	10	10	1	10	10	10	2	10	10	10	13	13	1	1	10	2	10	365	17	1	1
198	10	10	10	10	10	10	10	10	10	10	10	10	10	10	14	14	1	10	10	10	10	365	18	1	2
201	10	10	10	10	10	10	2	10	10	10	2	4	1	10	12	12	1	2	10	10	10	365	16	1	1
209	2	10	10	10	10	10	10	10	10	10	10	10	10	10	14	14	1	10	10	2	10	365	18	1	2
210	2	10	10	10	10	10	10	10	10	1	10	10	10	10	14	14	1	10	10	2	10	365	18	1	2
212	2	10	10	10	10	10	10	10	10	10	10	10	10	10	14	14	1	10	10	2	10	365	18	1	2
213	10	10	10	10	10	10	10	10	10	10	2	4	10	10	14	14	1	10	10	10	10	365	18	1	1
214	3	10	10	10	10	10	1	10	10	10	2	10	10	1	3	3	1	1	1	3	10	365	4	2	1
215	2	10	10	10	10	10	#NULL!	#NULL!	10	10	10	10	10	#NULL!	#NULL!	#NULL!	1	#NULL!	#NULL!	2	10	365	#NULL!	#NULL!	2
216	2	10	10	10	1	10	10	10	10	10	2	3	10	10	14	14	1	10	10	2	10	365	18	1	1
220	10	#NULL!	#NULL!	#NULL!	#NULL!	10	1	10	10	10	2	3	10	10	13	13	1	1	10	10	10	365	17	1	1
223	3	10	10	10	10	10	2	10	10	1	3	10	10	1	2	2	1	2	1	3	10	365	2	2	2
226	#NULL!	#NULL!	#NULL!	#NULL!	#NULL!	#NULL!	#NULL!	#NULL!	10	10	10	4	10	#NULL!	#NULL!	#NULL!	1	#NULL!	#NULL!	#NULL!	10	365	#NULL!	#NULL!	2
227	2	10	10	10	10	10	10	10	10	10	10	4	10	10	14	14	1	10	10	2	10	365	18	1	2
229	2	#NULL!	#NULL!	#NULL!	#NULL!	#NULL!	2	10	10	10	2	4	10	1	2	2	1	2	1	2	10	365	2	2	1
231	10	#NULL!	#NULL!	#NULL!	#NULL!	10	10	2	10	10	10	2	10	10	14	14	1	10	10	10	10	365	18	1	2
233	2	10	10	10	10	10	10	2	10	10	10	10	10	10	14	14	1	10	10	2	10	365	18	1	1
237	10	10	10	10	10	10	10	10	10	10	2	10	10	10	14	14	1	10	10	10	10	365	18	1	1
239	2	10	10	10	10	10	2	10	10	10	10	10	10	1	2	2	1	2	1	2	10	365	2	2	1
243	10	10	10	10	10	10	10	10	10	10	10	10	10	10	14	14	1	10	10	10	10	365	18	1	1
246	10	#NULL!	#NULL!	#NULL!	#NULL!	#NULL!	10	2	10	1	10	10	10	10	14	14	1	10	10	10	10	365	18	1	2
249	3	#NULL!	#NULL!	#NULL!	#NULL!	#NULL!	2	10	10	1	3	10	10	10	12	12	1	2	10	3	10	365	16	1	2
250	10	10	10	10	10	10	10	10	10	10	10	2	10	10	14	14	1	10	10	10	10	365	18	1	2
251	10	10	10	10	10	10	10	2	10	1	10	10	10	10	14	14	1	10	10	10	10	365	18	1	2
252	10	#NULL!	#NULL!	#NULL!	#NULL!	#NULL!	#NULL!	#NULL!	10	10	10	10	10	#NULL!	#NULL!	#NULL!	1	#NULL!	#NULL!	10	10	365	#NULL!	#NULL!	2
253	2	10	10	10	10	10	10	10	10	10	2	10	10	10	14	14	1	10	10	2	10	365	18	1	2
254	10	#NULL!	#NULL!	#NULL!	#NULL!	#NULL!	10	2	10	10	2	10	10	10	14	14	1	10	10	10	10	365	18	1	1
258	10	10	10	10	10	10	10	10	1	10	10	10	10	10	14	14	1	10	10	10	10	365	18	1	2
261	10	#NULL!	#NULL!	#NULL!	#NULL!	#NULL!	10	#NULL!	10	10	2	4	10	10	14	14	1	10	10	10	10	365	18	1	1
262	3	10	10	10	10	10	10	10	1	1	10	#NULL!	10	10	14	14	1	10	10	3	10	365	18	1	2
263	2	10	10	10	10	10	2	#NULL!	1	1	2	2	10	1	2	2	1	2	10	2	10	365	6	1	1
264	2	10	10	10	10	10	2	10	10	10	10	3	10	10	12	12	1	2	10	2	10	365	16	1	2
266	#NULL!	#NULL!	#NULL!	#NULL!	#NULL!	#NULL!	10	10	10	10	2	10	10	10	14	14	1	10	10	#NULL!	10	365	18	1	1
267	10	10	10	10	10	10	10	10	10	10	10	4	10	10	14	14	1	10	10	10	10	365	18	1	1
273	10	10	10	10	10	10	10	2	10	10	10	4	10	10	14	14	1	10	10	10	10	365	18	1	2
274	10	#NULL!	#NULL!	#NULL!	#NULL!	10	10	2	10	1	10	10	10	10	14	14	1	10	10	10	10	365	18	1	2
282	2	10	10	10	10	10	10	#NULL!	10	10	10	10	10	#NULL!	#NULL!	#NULL!	1	10	#NULL!	2	10	365	#NULL!	#NULL!	2
288	2	10	10	10	10	10	10	10	10	1	2	10	10	10	14	14	1	10	10	2	10	365	18	1	2
289	#NULL!	#NULL!	#NULL!	#NULL!	#NULL!	#NULL!	10	10	10	10	2	3	10	10	14	14	1	10	10	#NULL!	1	354	18	1	2
299	2	10	10	10	10	10	10	10	10	10	10	10	10	10	14	14	1	10	10	2	10	365	18	1	1
305	2	10	10	10	10	10	10	10	10	10	10	10	10	1	4	4	1	10	1	2	10	365	10	2	1
315	3	10	10	10	10	10	10	10	10	10	10	10	10	10	14	14	1	10	10	3	10	365	18	1	1
317	3	1	10	10	10	10	1	2	10	10	10	4	10	1	3	3	1	1	1	3	10	365	4	2	1
327	3	10	10	1	1	1	2	4	1	10	10	4	10	1	2	2	1	2	10	3	10	365	6	1	2
328	2	#NULL!	#NULL!	#NULL!	#NULL!	#NULL!	10	10	10	10	10	10	10	10	14	14	1	10	10	2	10	365	18	1	2
336	2	#NULL!	#NULL!	#NULL!	#NULL!	10	1	10	10	10	2	4	10	1	3	3	1	1	1	2	10	365	4	2	1
339	2	#NULL!	#NULL!	#NULL!	#NULL!	10	10	10	10	10	10	4	10	10	14	14	1	10	10	2	10	365	18	1	2
341	10	10	10	10	10	10	10	2	10	10	10	4	10	1	4	4	1	10	10	10	10	365	12	1	2
343	10	#NULL!	#NULL!	#NULL!	#NULL!	10	10	10	10	10	10	10	10	10	14	14	1	10	10	10	10	365	18	1	2
346	2	10	10	10	10	10	10	10	10	10	10	10	10	10	14	14	1	10	10	2	10	365	18	1	2
347	10	10	10	10	10	10	10	10	10	1	2	10	10	10	14	14	1	10	10	10	10	365	18	1	1
348	3	10	10	10	1	10	2	10	10	1	10	3	10	10	12	12	1	2	10	3	10	365	16	1	2
349	2	10	10	10	10	10	2	10	10	1	10	4	10	1	2	2	1	2	1	2	10	365	2	2	1
355	#NULL!	#NULL!	#NULL!	#NULL!	#NULL!	10	#NULL!	#NULL!	10	10	10	4	10	#NULL!	#NULL!	#NULL!	1	#NULL!	#NULL!	#NULL!	10	365	#NULL!	#NULL!	2
358	10	#NULL!	#NULL!	#NULL!	#NULL!	10	10	2	10	10	10	4	10	10	14	14	1	10	10	10	10	365	18	1	2
359	10	10	10	10	10	10	10	10	10	1	10	4	10	10	14	14	1	10	10	10	10	365	18	1	2
360	2	10	10	10	10	10	10	2	10	10	2	4	10	10	14	14	1	10	10	2	10	365	18	1	2
361	#NULL!	#NULL!	#NULL!	#NULL!	#NULL!	#NULL!	10	2	10	10	10	4	10	10	14	14	1	10	10	#NULL!	10	365	18	1	2
362	3	10	10	10	10	10	10	2	10	10	2	4	10	10	14	14	1	10	10	3	10	365	18	1	2
363	2	#NULL!	#NULL!	#NULL!	#NULL!	#NULL!	10	10	1	10	10	4	10	10	14	14	1	10	10	2	10	365	18	1	2
377	2	10	10	10	10	10	10	2	10	10	10	4	10	10	14	14	1	10	10	2	10	365	18	1	2
378	#NULL!	#NULL!	#NULL!	#NULL!	#NULL!	#NULL!	2	2	10	1	10	4	10	10	12	12	1	2	10	#NULL!	10	365	16	1	1
383	10	10	10	10	10	10	10	#NULL!	10	10	10	10	10	10	14	14	1	10	10	10	10	365	18	1	1
388	10	10	10	10	10	10	10	2	10	10	10	4	10	10	14	14	1	10	10	10	10	365	18	1	2
397	2	10	10	10	10	10	1	10	10	1	10	3	10	10	13	13	1	1	10	2	10	365	17	1	1
406	2	10	10	10	10	10	10	10	10	10	2	4	10	10	14	14	1	10	10	2	10	365	18	1	2
415	10	10	10	10	10	10	#NULL!	#NULL!	10	10	10	4	10	#NULL!	#NULL!	#NULL!	1	#NULL!	#NULL!	10	10	365	#NULL!	#NULL!	2
417	10	#NULL!	#NULL!	#NULL!	#NULL!	#NULL!	10	10	10	10	10	4	10	10	14	14	1	10	10	10	10	365	18	1	2
418	10	10	10	10	10	10	10	10	10	10	2	4	10	10	14	14	1	10	10	10	10	365	18	1	2
429	2	10	10	10	10	10	10	2	10	10	2	10	10	10	14	14	1	10	10	2	10	365	18	1	2
432	10	10	10	10	10	10	2	10	10	1	2	4	1	10	12	12	1	2	10	10	10	365	16	1	1
446	10	10	10	10	10	10	10	10	10	10	10	3	10	1	4	4	1	10	10	10	10	365	12	1	2
448	2	#NULL!	#NULL!	#NULL!	#NULL!	#NULL!	1	#NULL!	1	10	2	10	10	10	13	13	1	1	10	2	10	365	17	1	1
450	#NULL!	#NULL!	#NULL!	#NULL!	#NULL!	#NULL!	#NULL!	#NULL!	10	1	3	4	10	#NULL!	#NULL!	#NULL!	1	#NULL!	#NULL!	#NULL!	10	365	#NULL!	#NULL!	1
456	10	10	10	10	10	10	10	2	10	10	10	2	10	10	14	14	1	10	10	10	10	365	18	1	2
459	10	#NULL!	#NULL!	#NULL!	#NULL!	10	10	10	10	10	3	4	10	10	14	14	1	10	10	10	10	365	18	1	1
462	2	10	10	10	10	10	10	#NULL!	10	10	10	3	10	10	14	14	1	10	10	2	10	365	18	1	1
467	10	10	10	10	10	10	1	2	10	1	10	3	10	10	13	13	1	1	10	10	10	365	17	1	2
468	3	10	10	10	10	10	2	10	10	1	2	10	10	1	2	2	1	2	1	3	10	365	2	2	1
469	2	#NULL!	#NULL!	#NULL!	#NULL!	10	10	10	10	1	10	3	10	10	14	14	1	10	10	2	10	365	18	1	2
470	2	10	10	10	10	10	10	2	10	1	10	10	10	10	14	14	1	10	10	2	10	365	18	1	2
474	2	10	10	10	10	10	1	10	10	10	2	4	10	1	3	3	1	1	10	2	10	365	8	1	2
475	2	10	10	10	#NULL!	10	10	2	10	10	10	3	10	10	14	14	1	10	10	2	10	365	18	1	2
476	10	10	10	10	10	10	#NULL!	#NULL!	10	10	10	4	10	#NULL!	#NULL!	#NULL!	1	#NULL!	#NULL!	10	10	365	#NULL!	#NULL!	1
478	10	#NULL!	#NULL!	#NULL!	#NULL!	#NULL!	10	10	10	10	2	4	10	10	14	14	1	10	10	10	10	365	18	1	2
479	10	#NULL!	#NULL!	#NULL!	#NULL!	10	10	10	10	10	10	4	10	10	14	14	1	10	10	10	10	365	18	1	2
488	10	10	10	10	10	10	10	2	10	10	10	4	10	10	14	14	1	10	10	10	10	365	18	1	2
489	10	#NULL!	#NULL!	#NULL!	#NULL!	10	10	10	10	10	10	4	10	10	14	14	1	10	10	10	10	365	18	1	2
492	2	10	10	10	10	10	10	2	10	1	10	4	10	10	14	14	1	10	10	2	10	365	18	1	2
493	10	10	10	10	10	10	1	10	10	10	10	4	10	10	13	13	1	1	10	10	10	365	17	1	2
497	2	10	10	10	10	10	10	2	10	1	10	4	10	10	14	14	1	10	10	2	10	365	18	1	2
499	10	10	10	10	10	10	10	10	10	10	2	4	10	10	14	14	1	10	10	10	10	365	18	1	1
500	2	10	10	10	10	10	10	10	10	10	2	4	10	10	14	14	1	10	10	2	10	365	18	1	1
501	10	10	10	10	10	10	10	2	10	1	10	4	10	10	14	14	1	10	10	10	10	365	18	1	1
502	10	#NULL!	#NULL!	#NULL!	#NULL!	#NULL!	10	10	10	10	10	4	10	10	14	14	1	10	10	10	10	365	18	1	1
505	2	#NULL!	#NULL!	#NULL!	#NULL!	#NULL!	10	2	10	10	10	4	10	10	14	14	1	10	10	2	10	365	18	1	2
508	#NULL!	#NULL!	#NULL!	#NULL!	#NULL!	#NULL!	10	10	1	10	10	4	10	10	14	14	1	10	10	#NULL!	10	365	18	1	2
509	3	10	10	10	10	10	#NULL!	#NULL!	10	10	#NULL!	4	10	#NULL!	#NULL!	#NULL!	1	#NULL!	#NULL!	3	10	365	#NULL!	#NULL!	2
510	2	10	10	10	10	10	10	#NULL!	10	10	2	4	10	#NULL!	#NULL!	#NULL!	1	10	#NULL!	2	10	365	#NULL!	#NULL!	1
511	10	10	10	10	10	10	10	10	1	10	10	4	10	10	14	14	1	10	10	10	10	365	18	1	2
514	10	10	10	10	10	10	10	10	10	1	10	10	10	10	14	14	1	10	10	10	10	365	18	1	2
515	#NULL!	#NULL!	#NULL!	#NULL!	#NULL!	#NULL!	10	2	10	1	10	4	1	10	14	14	1	10	10	#NULL!	1	20	18	1	2
516	#NULL!	#NULL!	#NULL!	#NULL!	#NULL!	#NULL!	#NULL!	#NULL!	10	10	10	4	10	#NULL!	#NULL!	#NULL!	1	#NULL!	#NULL!	#NULL!	10	365	#NULL!	#NULL!	2
519	10	10	10	10	10	10	10	10	10	10	10	4	10	10	14	14	1	10	10	10	10	365	18	1	1
520	10	#NULL!	#NULL!	#NULL!	10	#NULL!	10	10	10	10	2	4	10	10	14	14	1	10	10	10	10	365	18	1	1
527	10	#NULL!	#NULL!	#NULL!	#NULL!	10	10	10	10	10	10	10	10	10	14	14	1	10	10	10	10	365	18	1	2
528	2	#NULL!	#NULL!	#NULL!	#NULL!	#NULL!	1	10	10	10	10	3	10	10	13	13	1	1	10	2	10	365	17	1	1
529	3	#NULL!	#NULL!	#NULL!	#NULL!	10	10	2	10	10	2	10	10	10	14	14	1	10	10	3	10	365	18	1	1
530	3	10	10	10	10	10	10	2	10	10	10	3	10	10	14	14	1	10	10	3	10	365	18	1	2
531	10	10	10	10	10	10	10	10	10	10	10	10	10	10	14	14	1	10	10	10	10	365	18	1	2
533	2	10	10	10	10	10	10	2	10	10	10	3	10	10	14	14	1	10	10	2	10	365	18	1	2
534	#NULL!	#NULL!	#NULL!	#NULL!	#NULL!	#NULL!	1	2	10	10	2	10	10	10	13	13	1	1	10	#NULL!	10	365	17	1	1
535	10	10	10	10	10	10	10	10	10	10	10	10	10	10	14	14	1	10	10	10	10	365	18	1	2
536	10	10	10	10	10	10	10	10	10	10	10	10	10	10	14	14	1	10	10	10	10	365	18	1	1
537	10	#NULL!	#NULL!	#NULL!	#NULL!	#NULL!	10	2	10	1	2	10	10	1	4	4	1	10	10	10	10	365	12	1	1
538	3	#NULL!	#NULL!	#NULL!	#NULL!	10	10	2	10	10	2	3	10	10	14	14	1	10	10	3	10	365	18	1	2
540	10	10	10	10	10	10	10	#NULL!	10	10	2	10	10	#NULL!	#NULL!	#NULL!	1	10	#NULL!	10	10	365	#NULL!	#NULL!	2
541	2	10	10	10	10	10	10	2	10	10	10	10	10	10	14	14	1	10	10	2	10	365	18	1	2
542	10	10	10	10	10	10	10	10	10	10	2	10	10	10	14	14	1	10	10	10	10	365	18	1	1
544	2	10	10	10	10	10	10	10	10	10	10	10	10	10	14	14	1	10	10	2	10	365	18	1	2
546	10	10	10	10	10	10	10	10	10	1	2	4	10	10	14	14	1	10	10	10	10	365	18	1	1
549	2	#NULL!	#NULL!	#NULL!	#NULL!	10	#NULL!	#NULL!	10	10	10	2	10	#NULL!	#NULL!	#NULL!	1	#NULL!	#NULL!	2	10	365	#NULL!	#NULL!	2
550	2	10	10	10	10	10	2	3	10	10	2	10	10	10	12	12	1	2	1	2	10	365	14	2	1
551	10	10	10	10	10	10	10	#NULL!	10	10	10	10	10	10	14	14	1	10	10	10	10	365	18	1	1
552	2	10	10	10	10	10	10	10	10	10	2	10	10	10	14	14	1	10	1	2	10	365	13	2	1
553	2	#NULL!	#NULL!	#NULL!	#NULL!	#NULL!	1	10	10	10	10	10	10	1	3	3	1	1	1	2	10	365	4	2	2
554	10	10	10	10	10	10	1	10	10	10	10	10	10	10	13	13	1	1	10	10	10	365	17	1	1
557	2	10	10	10	10	10	2	2	10	10	2	10	10	1	2	2	1	2	1	2	10	365	2	2	1
558	10	10	10	10	10	10	2	10	10	10	10	3	10	1	2	2	1	2	1	10	10	365	2	2	2
560	10	#NULL!	#NULL!	#NULL!	#NULL!	#NULL!	10	10	10	10	2	4	1	10	14	14	1	10	10	10	10	365	18	1	1
562	10	#NULL!	#NULL!	#NULL!	#NULL!	10	1	2	10	10	10	3	10	10	13	13	1	1	10	10	10	365	17	1	2
563	2	10	10	10	10	10	10	10	10	10	2	10	10	10	14	14	1	10	10	2	10	365	18	1	1
566	2	#NULL!	#NULL!	#NULL!	#NULL!	#NULL!	10	10	10	10	10	10	1	10	14	14	1	10	10	2	10	365	18	1	2
569	2	10	10	10	10	10	10	2	10	10	10	3	10	1	4	4	1	10	10	2	10	365	12	1	2
570	10	10	10	10	10	10	10	10	10	10	2	10	10	10	14	14	1	10	10	10	10	365	18	1	2
571	10	10	10	10	10	10	2	10	1	10	10	3	10	10	12	12	1	2	1	10	10	365	14	2	2
572	10	10	10	10	10	10	2	#NULL!	10	10	10	10	10	1	2	2	1	2	10	10	10	365	6	1	1
573	10	#NULL!	#NULL!	#NULL!	#NULL!	#NULL!	10	2	10	1	2	4	10	10	14	14	1	10	10	10	10	365	18	1	1
574	10	10	10	10	10	#NULL!	#NULL!	#NULL!	10	10	10	10	10	#NULL!	#NULL!	#NULL!	1	#NULL!	#NULL!	10	10	365	#NULL!	#NULL!	1
575	2	10	10	10	10	10	10	10	10	10	2	10	10	10	14	14	1	10	1	2	10	365	13	2	1
576	10	10	10	10	10	10	10	10	10	10	10	10	10	1	4	4	1	10	1	10	10	365	10	2	1
578	2	10	10	10	10	10	10	10	10	10	10	10	10	10	14	14	1	10	10	2	10	365	18	1	2
579	10	10	10	10	10	10	10	10	10	10	2	10	10	10	14	14	1	10	10	10	10	365	18	1	1
581	10	10	10	10	10	10	3	10	10	10	2	10	2	1	1	2	1	2	1	10	10	365	2	2	1
583	2	10	10	10	10	10	10	#NULL!	10	10	10	10	10	#NULL!	#NULL!	#NULL!	1	10	#NULL!	2	10	365	#NULL!	#NULL!	1
585	2	#NULL!	#NULL!	#NULL!	#NULL!	10	10	10	10	1	2	4	10	10	14	14	1	10	10	2	10	365	18	1	1
586	2	10	10	#NULL!	10	10	10	10	10	10	2	10	10	10	14	14	1	10	10	2	10	365	18	1	1
587	10	10	10	10	10	10	10	#NULL!	10	10	10	4	10	10	14	14	1	10	10	10	10	365	18	1	1
588	10	10	10	10	10	10	2	10	10	10	10	4	10	10	12	12	1	2	1	10	10	365	14	2	1
589	2	10	10	10	10	10	10	2	10	10	10	3	10	10	14	14	1	10	10	2	10	365	18	1	2
590	2	#NULL!	#NULL!	#NULL!	#NULL!	10	2	10	10	10	10	4	10	1	2	2	1	2	1	2	10	365	2	2	1
593	10	#NULL!	#NULL!	#NULL!	#NULL!	#NULL!	10	10	10	1	10	10	10	10	14	14	1	10	10	10	10	365	18	1	2
596	2	#NULL!	#NULL!	10	10	10	10	10	10	10	2	10	10	10	14	14	1	10	10	2	10	365	18	1	2
597	10	10	10	10	10	10	10	2	10	10	10	10	10	10	14	14	1	10	10	10	10	365	18	1	1
598	10	10	10	10	10	10	10	10	1	1	10	10	10	1	4	4	1	10	1	10	10	365	10	2	2
599	10	10	10	10	10	10	10	10	10	10	10	10	10	10	14	14	1	10	10	10	10	365	18	1	2
600	2	#NULL!	#NULL!	#NULL!	#NULL!	#NULL!	10	10	10	1	10	3	10	10	14	14	1	10	10	2	10	365	18	1	2
601	2	#NULL!	#NULL!	#NULL!	#NULL!	10	10	10	10	10	10	10	10	10	14	14	1	10	10	2	10	365	18	1	2
603	10	#NULL!	#NULL!	#NULL!	#NULL!	#NULL!	10	10	1	1	10	10	10	10	14	14	1	10	10	10	10	365	18	1	2
604	4	10	1	1	1	10	2	2	10	10	3	3	10	10	12	12	1	2	10	4	1	10	16	1	2
605	2	#NULL!	#NULL!	#NULL!	#NULL!	#NULL!	10	10	10	10	2	10	10	1	4	4	1	10	1	2	10	365	10	2	2
606	2	10	10	10	10	10	1	2	10	10	10	2	10	1	3	3	1	1	1	2	10	365	4	2	1
607	10	10	10	10	10	10	10	2	1	1	10	3	10	10	14	14	1	10	10	10	10	365	18	1	2
608	10	10	10	10	10	10	1	2	10	1	2	3	1	10	13	13	1	1	10	10	10	365	17	1	2
609	2	10	10	10	10	10	10	2	10	10	2	4	1	10	14	14	1	10	10	2	10	365	18	1	1
611	2	#NULL!	#NULL!	#NULL!	#NULL!	#NULL!	10	3	10	1	10	10	10	1	4	4	1	10	1	2	10	365	10	2	2
612	10	10	10	10	10	10	10	2	10	10	2	4	10	1	4	4	1	10	1	10	10	365	10	2	1
613	#NULL!	#NULL!	#NULL!	#NULL!	#NULL!	#NULL!	10	10	10	10	2	4	10	10	14	14	1	10	10	#NULL!	10	365	18	1	1
618	10	10	10	10	10	10	10	10	10	10	10	4	10	10	14	14	1	10	10	10	10	365	18	1	1
621	10	10	10	10	10	10	10	#NULL!	10	10	10	10	10	#NULL!	#NULL!	#NULL!	1	10	#NULL!	10	10	365	#NULL!	#NULL!	1
624	2	10	10	10	10	10	10	10	10	10	10	10	10	10	14	14	1	10	10	2	10	365	18	1	2
626	10	#NULL!	#NULL!	#NULL!	#NULL!	10	10	10	10	1	2	10	10	10	14	14	1	10	10	10	10	365	18	1	2
628	2	#NULL!	#NULL!	#NULL!	#NULL!	10	1	10	10	10	2	4	10	10	13	13	1	1	1	2	10	365	15	2	1
630	#NULL!	#NULL!	#NULL!	#NULL!	#NULL!	#NULL!	2	10	10	10	2	4	10	1	2	2	1	2	#NULL!	#NULL!	10	365	#NULL!	#NULL!	1
632	2	10	10	10	10	10	10	10	10	10	10	4	10	10	14	14	1	10	10	2	10	365	18	1	1
634	10	10	10	10	10	10	10	10	10	10	10	4	10	10	14	14	1	10	10	10	10	365	18	1	1
635	2	10	10	10	10	10	10	2	10	10	2	3	10	10	14	14	1	10	10	2	10	365	18	1	2
638	10	10	10	10	10	10	#NULL!	#NULL!	10	10	10	10	10	#NULL!	#NULL!	#NULL!	1	#NULL!	#NULL!	10	10	365	#NULL!	#NULL!	1
640	#NULL!	#NULL!	#NULL!	#NULL!	#NULL!	#NULL!	10	2	10	10	10	10	10	10	14	14	1	10	10	#NULL!	10	365	18	1	2
642	2	#NULL!	#NULL!	#NULL!	#NULL!	#NULL!	10	10	10	10	10	10	10	10	14	14	1	10	10	2	10	365	18	1	2
648	10	#NULL!	#NULL!	#NULL!	#NULL!	#NULL!	10	10	10	10	10	10	10	10	14	14	1	10	10	10	10	365	18	1	2
649	2	10	10	10	10	10	10	10	10	10	10	10	10	10	14	14	1	10	10	2	10	365	18	1	2
652	2	10	10	10	10	10	10	2	10	1	10	4	10	10	14	14	1	10	10	2	10	365	18	1	1
654	2	10	10	10	10	10	1	3	10	1	10	10	10	10	13	13	1	1	10	2	10	365	17	1	2
656	10	10	10	10	10	10	10	10	10	10	2	10	10	10	14	14	1	10	10	10	10	365	18	1	1
660	10	10	10	10	10	10	10	10	10	10	2	10	10	10	14	14	1	10	10	10	10	365	18	1	1
662	10	#NULL!	#NULL!	#NULL!	#NULL!	#NULL!	10	2	10	10	10	4	10	10	14	14	1	10	10	10	10	365	18	1	2
664	10	#NULL!	#NULL!	#NULL!	#NULL!	10	#NULL!	#NULL!	10	10	10	4	10	#NULL!	#NULL!	#NULL!	1	#NULL!	#NULL!	10	10	365	#NULL!	#NULL!	2
666	10	10	10	10	10	10	10	10	10	10	10	4	10	10	14	14	1	10	10	10	10	365	18	1	2
669	2	10	10	10	10	10	10	10	10	10	2	3	1	10	14	14	1	10	10	2	10	365	18	1	2
670	2	10	10	10	10	10	10	10	10	10	2	3	10	10	14	14	1	10	10	2	10	365	18	1	2
671	10	10	10	10	10	10	10	2	10	1	10	3	10	10	14	14	1	10	10	10	10	365	18	1	2
672	10	#NULL!	#NULL!	#NULL!	#NULL!	10	10	10	10	10	2	10	10	10	14	14	1	10	10	10	10	365	18	1	1
673	4	#NULL!	#NULL!	#NULL!	#NULL!	10	1	3	10	1	#NULL!	3	10	10	13	13	1	1	10	4	10	365	17	1	2
676	2	10	10	10	10	10	2	10	10	10	10	10	10	1	2	2	1	2	1	2	10	365	2	2	1
677	10	10	10	10	10	10	10	10	10	10	2	10	10	10	14	14	1	10	10	10	10	365	18	1	2
680	2	#NULL!	#NULL!	#NULL!	#NULL!	#NULL!	10	10	10	10	2	10	10	10	14	14	1	10	10	2	10	365	18	1	2
681	2	#NULL!	#NULL!	10	10	10	10	10	10	10	10	3	10	10	14	14	1	10	10	2	10	365	18	1	2
682	2	10	10	10	10	10	2	#NULL!	10	10	10	10	10	1	2	2	1	2	1	2	10	365	2	2	1
683	10	10	10	10	10	10	10	#NULL!	10	10	2	10	10	10	14	14	1	10	10	10	10	365	18	1	1
686	#NULL!	#NULL!	#NULL!	#NULL!	#NULL!	#NULL!	10	10	10	10	10	10	10	10	14	14	1	10	10	#NULL!	10	365	18	1	1
688	2	#NULL!	#NULL!	#NULL!	#NULL!	10	10	10	10	10	2	10	10	10	14	14	1	10	10	2	10	365	18	1	2
690	10	10	10	10	10	10	10	10	10	1	10	10	10	10	14	14	1	10	10	10	10	365	18	1	2
692	2	#NULL!	#NULL!	#NULL!	#NULL!	10	10	10	10	10	2	10	10	10	14	14	1	10	10	2	10	365	18	1	1
693	10	10	10	10	10	10	10	10	10	10	2	10	10	10	14	14	1	10	10	10	10	365	18	1	1
695	10	10	10	10	10	10	10	10	10	10	10	4	10	10	14	14	1	10	10	10	10	365	18	1	1
698	2	10	10	10	10	10	10	10	10	1	2	10	10	10	14	14	1	10	10	2	10	365	18	1	2
699	2	10	1	10	10	10	10	10	1	10	10	10	10	1	4	4	1	10	10	2	10	365	12	1	2
700	10	#NULL!	#NULL!	#NULL!	#NULL!	10	10	10	10	1	10	10	10	10	14	14	1	10	10	10	10	365	18	1	2
701	10	#NULL!	#NULL!	#NULL!	#NULL!	#NULL!	10	10	10	10	10	10	10	10	14	14	1	10	10	10	10	365	18	1	1
702	2	10	10	10	10	10	10	10	10	1	2	10	10	10	14	14	1	10	10	2	10	365	18	1	2
705	2	10	10	10	10	10	10	10	10	10	10	10	10	10	14	14	1	10	10	2	10	365	18	1	2
706	2	10	10	10	10	10	10	10	10	10	2	10	10	10	14	14	1	10	10	2	10	365	18	1	2
707	2	#NULL!	#NULL!	#NULL!	#NULL!	10	10	10	10	1	10	3	10	10	14	14	1	10	10	2	10	365	18	1	2
708	#NULL!	#NULL!	#NULL!	#NULL!	#NULL!	#NULL!	10	10	10	10	10	3	10	10	14	14	1	10	10	#NULL!	10	365	18	1	2
711	10	10	10	10	10	10	10	10	10	10	10	4	10	#NULL!	#NULL!	#NULL!	1	10	#NULL!	10	10	365	#NULL!	#NULL!	1
713	2	#NULL!	#NULL!	#NULL!	#NULL!	#NULL!	10	10	10	10	10	4	10	10	14	14	1	10	10	2	10	365	18	1	2
714	#NULL!	#NULL!	#NULL!	#NULL!	#NULL!	#NULL!	#NULL!	#NULL!	10	10	10	4	10	#NULL!	#NULL!	#NULL!	1	#NULL!	#NULL!	#NULL!	10	365	#NULL!	#NULL!	2
715	#NULL!	#NULL!	#NULL!	#NULL!	#NULL!	#NULL!	2	2	10	1	10	4	10	1	2	2	1	2	1	#NULL!	10	365	2	2	2
716	10	10	10	10	10	10	10	#NULL!	10	10	10	4	10	10	14	14	1	10	10	10	10	365	18	1	1
717	#NULL!	#NULL!	#NULL!	#NULL!	#NULL!	#NULL!	#NULL!	#NULL!	10	10	10	4	10	#NULL!	#NULL!	#NULL!	1	#NULL!	#NULL!	#NULL!	10	365	#NULL!	#NULL!	2
718	2	10	10	10	10	10	10	2	10	10	10	4	10	10	14	14	1	10	10	2	10	365	18	1	2
719	2	10	10	10	10	10	10	10	10	10	2	4	10	10	14	14	1	10	10	2	10	365	18	1	1
721	10	10	10	10	10	10	10	10	10	10	10	10	10	10	14	14	1	10	10	10	10	365	18	1	2
722	2	10	10	10	10	10	10	10	10	1	10	3	10	10	14	14	1	10	10	2	10	365	18	1	2
723	2	#NULL!	#NULL!	#NULL!	#NULL!	10	10	#NULL!	10	1	3	10	10	10	14	14	1	10	10	2	10	365	18	1	2
726	3	#NULL!	#NULL!	#NULL!	#NULL!	10	10	10	1	1	10	10	10	10	14	14	1	10	10	3	10	365	18	1	2
727	2	10	10	10	10	10	10	#NULL!	10	1	10	4	10	#NULL!	#NULL!	#NULL!	1	10	#NULL!	2	10	365	#NULL!	#NULL!	1
728	2	#NULL!	#NULL!	#NULL!	#NULL!	10	2	10	10	10	10	4	10	1	2	2	1	2	1	2	10	365	2	2	1
729	2	10	10	10	10	10	10	2	10	10	2	10	10	10	14	14	1	10	10	2	10	365	18	1	2
731	2	10	10	10	10	10	10	10	10	10	10	10	10	10	14	14	1	10	10	2	10	365	18	1	2
732	10	#NULL!	#NULL!	#NULL!	#NULL!	#NULL!	10	10	10	10	2	10	10	10	14	14	1	10	10	10	10	365	18	1	1
734	10	#NULL!	#NULL!	#NULL!	#NULL!	#NULL!	10	2	10	10	10	3	10	10	14	14	1	10	10	10	10	365	18	1	2
736	2	10	10	10	10	10	10	#NULL!	10	1	2	4	10	10	14	14	1	10	10	2	10	365	18	1	1
739	2	10	10	10	10	10	1	10	10	10	2	4	10	10	13	13	1	1	10	2	10	365	17	1	1
742	2	10	10	10	10	10	2	10	10	10	2	4	10	1	2	2	1	2	1	2	10	365	2	2	1
743	2	#NULL!	#NULL!	#NULL!	#NULL!	10	2	#NULL!	10	10	2	4	2	1	2	2	1	2	1	2	10	365	2	2	1
744	2	10	10	10	10	10	10	10	10	1	2	10	10	10	14	14	1	10	10	2	10	365	18	1	2
745	2	#NULL!	#NULL!	#NULL!	#NULL!	#NULL!	10	10	10	10	2	10	10	10	14	14	1	10	10	2	10	365	18	1	1
746	10	10	10	10	10	10	10	10	10	10	10	4	10	10	14	14	1	10	10	10	10	365	18	1	1
747	10	10	10	10	10	10	10	2	10	10	2	10	10	1	4	4	1	10	1	10	10	365	10	2	1
748	10	#NULL!	#NULL!	#NULL!	#NULL!	#NULL!	#NULL!	#NULL!	10	10	10	2	10	#NULL!	#NULL!	#NULL!	1	#NULL!	#NULL!	10	10	365	#NULL!	#NULL!	1
749	10	10	10	10	10	10	#NULL!	#NULL!	10	10	10	4	10	#NULL!	#NULL!	#NULL!	1	#NULL!	#NULL!	10	10	365	#NULL!	#NULL!	1
751	10	10	10	10	10	10	#NULL!	#NULL!	10	10	10	4	10	#NULL!	#NULL!	#NULL!	1	#NULL!	#NULL!	10	10	365	#NULL!	#NULL!	1
752	#NULL!	#NULL!	#NULL!	#NULL!	#NULL!	#NULL!	10	10	10	1	2	4	10	10	14	14	1	10	10	#NULL!	10	365	18	1	1
753	2	#NULL!	#NULL!	#NULL!	#NULL!	10	10	10	10	1	10	10	10	10	14	14	1	10	10	2	10	365	18	1	2
755	10	10	10	10	10	10	10	10	10	1	2	4	10	10	14	14	1	10	10	10	10	365	18	1	1
757	10	10	10	10	10	10	10	2	10	10	10	3	10	10	14	14	1	10	10	10	10	365	18	1	2
758	10	10	10	10	10	10	10	10	10	1	10	3	10	10	14	14	1	10	10	10	10	365	18	1	2
759	2	10	10	10	10	10	10	10	10	10	2	4	1	10	14	14	1	10	1	2	10	365	13	2	1
760	#NULL!	#NULL!	#NULL!	#NULL!	#NULL!	#NULL!	10	10	10	10	10	10	10	10	14	14	1	10	10	#NULL!	10	365	18	1	2
762	#NULL!	#NULL!	#NULL!	#NULL!	#NULL!	#NULL!	10	2	10	10	10	4	10	10	14	14	1	10	10	#NULL!	10	365	18	1	1
765	10	10	10	10	10	10	10	10	10	10	2	10	10	10	14	14	1	10	10	10	10	365	18	1	2
766	10	10	10	10	10	10	10	2	10	10	2	4	10	10	14	14	1	10	10	10	10	365	18	1	1
768	2	10	10	10	10	10	1	10	10	10	10	4	10	10	13	13	1	1	10	2	10	365	17	1	1
770	2	10	10	10	10	10	10	10	10	10	2	10	10	10	14	14	1	10	10	2	10	365	18	1	1
771	3	10	1	10	10	10	2	10	10	10	#NULL!	4	10	10	12	12	1	2	10	3	10	365	16	1	1
772	10	10	10	10	10	10	10	10	10	1	10	4	10	10	14	14	1	10	10	10	10	365	18	1	2
774	10	#NULL!	#NULL!	#NULL!	#NULL!	10	2	10	10	10	10	4	10	10	12	12	1	2	1	10	10	365	14	2	1
775	2	#NULL!	#NULL!	#NULL!	#NULL!	10	1	10	10	1	2	4	10	1	3	3	1	1	10	2	10	365	8	1	1
778	2	10	10	10	10	10	10	10	10	10	2	10	10	10	14	14	1	10	10	2	10	365	18	1	1
779	2	10	10	10	10	10	10	2	10	10	10	4	10	10	14	14	1	10	10	2	10	365	18	1	1
780	#NULL!	#NULL!	#NULL!	#NULL!	#NULL!	#NULL!	10	10	1	10	10	10	10	10	14	14	1	10	10	#NULL!	10	365	18	1	2
781	3	10	10	10	10	10	10	#NULL!	10	10	#NULL!	10	10	#NULL!	#NULL!	#NULL!	1	10	#NULL!	3	10	365	#NULL!	#NULL!	2
783	10	10	10	10	10	10	10	10	10	10	10	10	10	10	14	14	1	10	10	10	10	365	18	1	1
785	10	10	10	10	10	10	10	2	10	1	2	4	10	10	14	14	1	10	10	10	10	365	18	1	1
786	2	#NULL!	#NULL!	#NULL!	#NULL!	10	10	2	10	1	10	3	10	10	14	14	1	10	10	2	10	365	18	1	2
788	10	#NULL!	#NULL!	#NULL!	#NULL!	#NULL!	#NULL!	#NULL!	10	10	10	10	10	#NULL!	#NULL!	#NULL!	1	#NULL!	#NULL!	10	10	365	#NULL!	#NULL!	1
789	2	10	10	10	10	10	10	10	10	10	10	10	10	10	14	14	1	10	10	2	10	365	18	1	1
790	2	#NULL!	#NULL!	#NULL!	#NULL!	#NULL!	#NULL!	#NULL!	10	10	10	4	10	#NULL!	#NULL!	#NULL!	1	#NULL!	#NULL!	2	10	365	#NULL!	#NULL!	2
791	10	10	10	10	10	10	10	10	10	10	2	3	10	10	14	14	1	10	10	10	10	365	18	1	2
793	10	#NULL!	#NULL!	#NULL!	#NULL!	10	10	10	10	10	2	4	10	10	14	14	1	10	10	10	10	365	18	1	1
796	10	10	10	10	10	10	#NULL!	#NULL!	10	10	10	4	10	#NULL!	#NULL!	#NULL!	1	#NULL!	#NULL!	10	1	69	#NULL!	#NULL!	1
797	10	10	10	10	10	10	1	2	10	1	10	4	10	1	3	3	1	1	1	10	10	365	4	2	2
798	2	10	10	10	10	10	1	10	10	10	2	4	10	1	3	3	1	1	1	2	10	365	4	2	1
799	10	10	10	10	10	10	10	2	10	10	10	3	10	10	14	14	1	10	10	10	10	365	18	1	2
800	#NULL!	#NULL!	#NULL!	#NULL!	#NULL!	#NULL!	2	10	10	10	2	4	10	1	2	2	1	2	1	#NULL!	10	365	2	2	1
801	10	10	10	10	10	10	10	2	10	1	10	3	10	10	14	14	1	10	10	10	10	365	18	1	2
802	10	#NULL!	#NULL!	#NULL!	#NULL!	10	10	10	10	10	2	10	10	10	14	14	1	10	10	10	10	365	18	1	1
803	3	#NULL!	#NULL!	#NULL!	#NULL!	#NULL!	10	2	10	10	2	10	10	10	14	14	1	10	10	3	10	365	18	1	2
806	2	#NULL!	#NULL!	#NULL!	#NULL!	#NULL!	10	4	10	10	10	4	10	10	14	14	1	10	10	2	10	365	18	1	2
807	10	#NULL!	#NULL!	#NULL!	#NULL!	10	1	10	10	10	2	4	10	10	13	13	1	1	1	10	10	365	15	2	1
808	2	10	10	10	10	10	10	10	10	10	2	4	10	10	14	14	1	10	10	2	10	365	18	1	2
809	2	10	10	10	10	10	1	#NULL!	1	1	2	10	10	10	13	13	1	1	10	2	10	365	17	1	1
810	2	10	10	10	10	10	1	10	10	10	2	10	10	10	13	13	1	1	10	2	10	365	17	1	2
813	3	#NULL!	#NULL!	#NULL!	#NULL!	#NULL!	10	2	10	10	#NULL!	10	10	10	14	14	1	10	10	3	10	365	18	1	2
814	2	10	10	10	10	10	10	2	10	10	10	10	10	10	14	14	1	10	10	2	10	365	18	1	2
816	2	10	10	10	10	10	10	2	10	10	2	4	10	10	14	14	1	10	10	2	10	365	18	1	2
817	10	10	10	10	10	10	10	10	10	10	10	10	10	10	14	14	1	10	10	10	10	365	18	1	2
818	10	10	10	10	10	10	10	2	10	10	10	2	10	1	4	4	1	10	1	10	10	365	10	2	1
819	10	#NULL!	#NULL!	#NULL!	#NULL!	10	10	10	10	10	10	10	10	10	14	14	1	10	10	10	10	365	18	1	2
820	10	10	10	10	10	10	10	2	10	1	10	3	10	#NULL!	#NULL!	#NULL!	1	10	#NULL!	10	10	365	#NULL!	#NULL!	2
824	10	10	10	10	10	#NULL!	10	10	10	10	10	10	10	10	14	14	1	10	10	10	10	365	18	1	2
825	2	10	10	10	10	10	10	10	10	10	10	10	10	10	14	14	1	10	10	2	10	365	18	1	2
826	10	10	10	10	10	10	1	10	10	10	10	10	10	10	13	13	1	1	10	10	10	365	17	1	2
827	10	10	10	10	10	10	10	2	10	10	10	4	10	10	14	14	1	10	10	10	10	365	18	1	1
828	10	10	10	10	10	10	10	2	10	10	10	4	10	10	14	14	1	10	10	10	10	365	18	1	1
830	10	10	10	10	10	10	10	10	10	10	10	10	10	10	14	14	1	10	10	10	10	365	18	1	1
832	2	10	10	10	10	10	10	2	10	10	10	3	10	10	14	14	1	10	10	2	10	365	18	1	2
833	10	10	10	10	10	10	10	10	10	10	2	4	10	10	14	14	1	10	10	10	10	365	18	1	2
834	2	#NULL!	#NULL!	#NULL!	#NULL!	10	10	10	10	10	2	3	10	10	14	14	1	10	10	2	10	365	18	1	2
835	10	#NULL!	#NULL!	#NULL!	#NULL!	10	#NULL!	#NULL!	10	10	10	10	10	#NULL!	#NULL!	#NULL!	1	#NULL!	#NULL!	10	10	365	#NULL!	#NULL!	1
836	2	10	10	10	10	10	3	10	10	1	10	4	10	10	11	12	1	2	1	2	10	365	14	2	1
838	10	10	10	10	10	10	10	10	10	10	3	4	10	10	14	14	1	10	10	10	10	365	18	1	2
840	10	10	10	10	10	10	10	10	10	1	2	10	10	10	14	14	1	10	10	10	10	365	18	1	2
841	2	10	10	10	10	10	2	10	1	1	10	4	10	10	12	12	1	2	10	2	10	365	16	1	2
842	10	10	10	10	10	10	10	10	10	10	10	3	10	1	4	4	1	10	10	10	10	365	12	1	2
843	2	#NULL!	#NULL!	#NULL!	#NULL!	#NULL!	1	10	10	10	2	3	10	10	13	13	1	1	10	2	10	365	17	1	2
844	2	#NULL!	#NULL!	#NULL!	#NULL!	#NULL!	10	10	10	10	10	3	10	10	14	14	1	10	10	2	10	365	18	1	2
845	10	#NULL!	#NULL!	#NULL!	#NULL!	#NULL!	10	10	10	10	10	4	10	10	14	14	1	10	10	10	10	365	18	1	1
848	10	10	10	10	10	10	10	10	10	10	10	4	10	10	14	14	1	10	10	10	10	365	18	1	1
849	10	10	10	10	10	10	10	10	10	10	10	3	10	10	14	14	1	10	10	10	10	365	18	1	2
851	3	10	1	10	10	10	10	2	10	10	#NULL!	10	10	10	14	14	1	10	10	3	10	365	18	1	2
852	10	10	10	10	10	10	10	10	10	10	10	10	10	10	14	14	1	10	10	10	10	365	18	1	2
853	10	10	10	10	10	10	10	10	10	1	10	4	10	10	14	14	1	10	10	10	10	365	18	1	2
854	10	10	10	10	10	10	2	#NULL!	10	10	10	3	10	1	2	2	1	2	1	10	10	365	2	2	1
856	10	10	10	10	10	10	10	10	10	10	2	10	10	10	14	14	1	10	10	10	10	365	18	1	2
857	2	10	10	10	10	10	10	2	10	1	2	2	10	10	14	14	1	10	1	2	10	365	13	2	2
858	10	10	10	10	10	10	1	10	10	10	2	4	10	10	13	13	1	1	10	10	10	365	17	1	1
859	2	#NULL!	#NULL!	#NULL!	#NULL!	#NULL!	#NULL!	#NULL!	10	1	10	4	10	#NULL!	#NULL!	#NULL!	1	#NULL!	#NULL!	2	10	365	#NULL!	#NULL!	2
862	10	#NULL!	#NULL!	#NULL!	#NULL!	10	10	10	10	10	2	3	10	10	14	14	1	10	10	10	10	365	18	1	2
863	10	10	10	10	10	10	2	10	10	10	10	10	10	10	12	12	1	2	1	10	10	365	14	2	1
864	2	10	10	10	10	10	10	10	10	10	10	4	10	10	14	14	1	10	10	2	10	365	18	1	2
865	2	10	10	10	10	10	10	10	10	10	10	4	10	10	14	14	1	10	10	2	10	365	18	1	2
866	10	10	10	10	10	10	#NULL!	#NULL!	10	10	10	10	10	#NULL!	#NULL!	#NULL!	1	#NULL!	#NULL!	10	10	365	#NULL!	#NULL!	2
867	2	10	10	10	10	10	1	2	10	10	2	4	10	1	3	3	1	1	1	2	10	365	4	2	1
870	10	#NULL!	#NULL!	#NULL!	#NULL!	#NULL!	#NULL!	#NULL!	10	10	10	10	10	#NULL!	#NULL!	#NULL!	1	#NULL!	#NULL!	10	10	365	#NULL!	#NULL!	2
871	10	10	10	10	10	10	10	10	10	10	10	10	10	10	14	14	1	10	10	10	10	365	18	1	1
872	2	10	10	10	10	10	10	10	10	10	10	10	10	1	4	4	1	10	10	2	10	365	12	1	2
873	2	10	10	10	10	10	10	10	10	10	10	10	1	10	14	14	1	10	10	2	10	365	18	1	1
874	3	10	10	10	10	10	1	10	10	10	2	10	10	1	3	3	1	1	10	3	10	365	8	1	1
875	10	10	10	10	10	10	10	2	10	10	2	4	10	10	14	14	1	10	10	10	10	365	18	1	1
876	10	10	10	10	10	10	10	10	10	10	10	10	10	10	14	14	1	10	10	10	10	365	18	1	1
877	10	10	10	10	10	10	1	10	10	10	10	10	10	10	13	13	1	1	10	10	10	365	17	1	2
881	2	10	10	10	10	10	1	10	10	10	10	10	10	1	3	3	1	1	10	2	10	365	8	1	2
883	10	#NULL!	#NULL!	#NULL!	#NULL!	10	2	10	10	10	10	3	10	1	2	2	1	2	1	10	10	365	2	2	2
884	2	10	10	10	10	10	1	10	10	10	2	4	1	10	13	13	1	1	1	2	10	365	15	2	1
885	2	10	10	10	10	10	10	#NULL!	10	1	10	4	10	10	14	14	1	10	10	2	10	365	18	1	1
886	2	10	10	10	10	10	10	10	10	1	10	10	10	10	14	14	1	10	10	2	10	365	18	1	2
887	3	10	10	10	10	10	10	10	10	10	10	3	10	1	4	4	1	10	10	3	10	365	12	1	2
888	2	10	10	10	10	10	10	10	10	10	10	10	10	10	14	14	1	10	10	2	10	365	18	1	2
890	2	#NULL!	#NULL!	#NULL!	#NULL!	#NULL!	10	2	10	10	10	4	10	#NULL!	#NULL!	#NULL!	1	10	#NULL!	2	10	365	#NULL!	#NULL!	2
891	10	10	10	10	10	10	10	2	10	10	10	4	10	10	14	14	1	10	10	10	10	365	18	1	2
892	10	10	10	10	10	10	2	10	10	10	2	3	10	1	2	2	1	2	1	10	10	365	2	2	1
893	2	10	10	10	10	10	2	10	10	10	10	10	10	1	2	2	1	2	1	2	10	365	2	2	1
894	10	10	10	10	10	10	10	10	10	10	3	4	10	10	14	14	1	10	10	10	10	365	18	1	1
895	2	10	10	10	10	10	10	10	10	10	10	10	10	10	14	14	1	10	10	2	10	365	18	1	2
896	10	10	10	10	10	10	10	2	10	10	10	3	10	10	14	14	1	10	10	10	10	365	18	1	2
897	10	10	10	10	10	10	10	10	10	10	10	3	10	10	14	14	1	10	10	10	10	365	18	1	2
898	10	10	10	10	10	10	#NULL!	#NULL!	10	10	10	10	10	#NULL!	#NULL!	#NULL!	1	#NULL!	#NULL!	10	10	365	#NULL!	#NULL!	1
899	2	#NULL!	#NULL!	#NULL!	#NULL!	#NULL!	#NULL!	#NULL!	10	10	10	4	10	#NULL!	#NULL!	#NULL!	1	#NULL!	#NULL!	2	10	365	#NULL!	#NULL!	2
900	10	10	10	10	10	10	10	2	10	10	2	10	10	10	14	14	1	10	10	10	10	365	18	1	2
901	10	10	10	10	10	10	10	10	10	1	10	4	10	10	14	14	1	10	10	10	10	365	18	1	2
902	2	10	10	10	10	10	10	10	10	10	10	2	10	10	14	14	1	10	10	2	10	365	18	1	1
903	2	10	10	10	10	10	10	10	10	10	2	10	10	10	14	14	1	10	10	2	10	365	18	1	2
904	10	10	10	10	10	10	10	10	10	10	2	3	10	10	14	14	1	10	10	10	10	365	18	1	2
905	10	10	10	10	10	10	10	2	10	10	10	4	10	1	4	4	1	10	10	10	10	365	12	1	2
906	10	10	10	10	#NULL!	10	10	10	10	10	10	4	10	10	14	14	1	10	10	10	10	365	18	1	2
907	2	10	10	10	10	10	10	10	10	1	10	4	10	10	14	14	1	10	10	2	10	365	18	1	2
908	10	10	10	10	10	10	10	10	10	10	10	4	10	10	14	14	1	10	10	10	10	365	18	1	2
909	3	#NULL!	#NULL!	#NULL!	#NULL!	#NULL!	10	10	10	10	#NULL!	4	10	10	14	14	1	10	10	3	10	365	18	1	2
910	2	10	10	10	10	10	10	2	10	10	10	4	10	10	14	14	1	10	10	2	10	365	18	1	1
911	10	10	10	10	10	10	10	#NULL!	10	10	10	4	10	10	14	14	1	10	10	10	10	365	18	1	1
913	2	10	10	10	10	10	10	#NULL!	10	1	10	4	10	#NULL!	#NULL!	#NULL!	1	10	#NULL!	2	10	365	#NULL!	#NULL!	2
914	2	10	10	10	10	10	1	10	10	10	2	3	10	10	13	13	1	1	10	2	10	365	17	1	2
915	10	#NULL!	#NULL!	#NULL!	#NULL!	#NULL!	10	2	10	10	10	10	10	10	14	14	1	10	10	10	10	365	18	1	2
916	10	#NULL!	#NULL!	#NULL!	#NULL!	10	10	2	10	10	2	4	10	10	14	14	1	10	10	10	10	365	18	1	2
917	10	10	10	10	#NULL!	10	10	2	10	1	10	4	10	10	14	14	1	10	10	10	10	365	18	1	2
919	10	#NULL!	#NULL!	#NULL!	#NULL!	10	10	10	10	1	2	10	10	10	14	14	1	10	10	10	10	365	18	1	2
920	2	10	10	10	10	#NULL!	10	#NULL!	10	1	10	4	10	10	14	14	1	10	10	2	10	365	18	1	1
922	2	10	10	10	10	10	2	10	10	10	10	4	10	10	12	12	1	2	10	2	10	365	16	1	1
923	10	10	10	10	10	10	10	10	10	1	10	3	10	10	14	14	1	10	10	10	10	365	18	1	2
924	10	10	10	10	10	10	10	10	10	10	10	3	10	10	14	14	1	10	10	10	10	365	18	1	2
925	10	10	10	10	10	10	10	10	10	1	10	3	10	10	14	14	1	10	10	10	10	365	18	1	2
926	#NULL!	#NULL!	#NULL!	#NULL!	#NULL!	#NULL!	10	10	10	10	10	4	10	10	14	14	1	10	10	#NULL!	10	365	18	1	1
930	2	10	10	10	10	10	10	10	10	10	10	4	10	10	14	14	1	10	10	2	10	365	18	1	2
931	2	#NULL!	#NULL!	#NULL!	#NULL!	#NULL!	2	10	10	1	2	4	10	1	2	2	1	2	1	2	10	365	2	2	1
932	10	10	10	10	10	10	2	10	10	10	2	2	1	1	2	2	1	2	1	10	10	365	2	2	1
933	10	#NULL!	#NULL!	#NULL!	#NULL!	#NULL!	10	10	10	10	2	4	10	10	14	14	1	10	10	10	10	365	18	1	1
934	10	#NULL!	#NULL!	#NULL!	#NULL!	10	1	10	10	10	10	4	10	10	13	13	1	1	10	10	10	365	17	1	2
936	2	10	10	10	10	10	10	10	10	10	2	3	10	10	14	14	1	10	10	2	10	365	18	1	2
937	2	10	10	10	10	10	10	2	10	10	10	3	10	10	14	14	1	10	10	2	10	365	18	1	2
938	10	10	10	10	10	10	10	2	10	10	10	4	10	10	14	14	1	10	10	10	10	365	18	1	2
939	10	10	10	10	10	10	10	2	10	10	2	4	10	1	4	4	1	10	1	10	10	365	10	2	1
944	2	#NULL!	#NULL!	#NULL!	#NULL!	10	1	10	10	10	10	10	10	1	3	3	1	1	10	2	10	365	8	1	2
945	10	10	10	10	10	10	10	10	10	1	10	10	10	10	14	14	1	10	10	10	10	365	18	1	2
946	10	#NULL!	#NULL!	#NULL!	#NULL!	10	10	10	10	1	10	3	10	10	14	14	1	10	10	10	10	365	18	1	2
947	10	10	10	10	10	10	10	10	10	1	2	3	10	10	14	14	1	10	10	10	10	365	18	1	2
949	10	10	10	10	10	10	10	10	10	10	10	10	10	1	4	4	1	10	10	10	10	365	12	1	2
950	10	10	10	10	10	10	10	10	10	10	10	3	10	10	14	14	1	10	10	10	10	365	18	1	2
951	2	#NULL!	#NULL!	#NULL!	#NULL!	#NULL!	10	10	1	1	10	3	10	10	14	14	1	10	10	2	10	365	18	1	2
952	#NULL!	#NULL!	#NULL!	#NULL!	#NULL!	#NULL!	1	10	10	1	10	10	10	10	13	13	1	1	10	#NULL!	10	365	17	1	2
954	2	10	10	10	10	10	1	10	10	10	10	10	10	10	13	13	1	1	10	2	10	365	17	1	2
956	2	10	10	10	10	10	10	10	10	10	2	3	10	10	14	14	1	10	10	2	10	365	18	1	1
957	10	10	10	10	10	10	10	10	10	10	2	3	10	10	14	14	1	10	10	10	10	365	18	1	2
958	10	#NULL!	#NULL!	#NULL!	#NULL!	10	#NULL!	#NULL!	10	10	10	4	10	#NULL!	#NULL!	#NULL!	1	#NULL!	#NULL!	10	10	365	#NULL!	#NULL!	2
959	10	10	10	10	10	10	10	2	10	1	10	3	10	10	14	14	1	10	10	10	10	365	18	1	2
960	10	10	10	10	10	10	10	2	10	1	10	3	10	1	4	4	1	10	10	10	10	365	12	1	2
961	10	10	10	10	10	10	10	10	10	10	10	4	10	10	14	14	1	10	10	10	10	365	18	1	2
965	2	10	10	10	10	10	2	10	10	10	2	10	10	1	2	2	1	2	1	2	10	365	2	2	1
966	#NULL!	#NULL!	#NULL!	#NULL!	#NULL!	#NULL!	10	10	10	1	2	3	10	10	14	14	1	10	10	#NULL!	10	365	18	1	2
968	10	10	10	10	#NULL!	10	10	#NULL!	10	10	2	4	10	10	14	14	1	10	10	10	10	365	18	1	1
969	10	10	10	10	10	10	10	10	10	10	10	4	10	10	14	14	1	10	10	10	10	365	18	1	2
973	10	10	10	10	10	10	10	10	10	10	10	4	10	1	4	4	1	10	10	10	10	365	12	1	2
974	10	10	10	10	10	10	10	10	10	10	10	4	10	10	14	14	1	10	10	10	10	365	18	1	2
976	10	#NULL!	#NULL!	#NULL!	#NULL!	#NULL!	10	10	10	1	2	10	10	10	14	14	1	10	10	10	10	365	18	1	2
979	10	10	10	10	10	10	10	2	10	1	10	4	10	10	14	14	1	10	10	10	10	365	18	1	2
980	2	10	10	10	10	10	10	10	10	10	10	4	10	10	14	14	1	10	10	2	10	365	18	1	2
981	10	#NULL!	#NULL!	#NULL!	#NULL!	#NULL!	10	10	10	10	10	3	10	10	14	14	1	10	10	10	10	365	18	1	1
983	10	#NULL!	#NULL!	#NULL!	#NULL!	10	10	10	10	10	10	3	10	10	14	14	1	10	10	10	10	365	18	1	2
984	2	10	10	10	10	10	10	10	10	10	3	4	10	10	14	14	1	10	10	2	10	365	18	1	2
985	10	10	10	10	10	10	#NULL!	#NULL!	10	1	10	4	10	#NULL!	#NULL!	#NULL!	1	#NULL!	#NULL!	10	10	365	#NULL!	#NULL!	2
986	10	10	10	10	10	10	10	#NULL!	10	1	10	3	10	#NULL!	#NULL!	#NULL!	1	10	#NULL!	10	10	365	#NULL!	#NULL!	2
988	2	10	10	10	10	10	10	10	10	10	10	4	10	10	14	14	1	10	10	2	10	365	18	1	2
990	2	10	10	10	10	10	10	#NULL!	10	10	10	10	10	10	14	14	1	10	1	2	10	365	13	2	1
994	2	10	10	10	10	10	10	10	10	10	2	10	10	10	14	14	1	10	10	2	10	365	18	1	2
995	10	10	10	10	10	10	1	10	10	10	10	10	10	10	13	13	1	1	10	10	10	365	17	1	2
996	10	10	10	10	10	10	10	10	10	1	10	3	10	10	14	14	1	10	10	10	10	365	18	1	2
998	10	#NULL!	#NULL!	#NULL!	#NULL!	#NULL!	10	#NULL!	10	10	10	4	10	1	4	4	1	10	10	10	10	365	12	1	2
999	10	10	10	10	10	10	10	10	10	10	10	4	10	10	14	14	1	10	10	10	10	365	18	1	1
1000	2	10	10	10	10	10	1	10	10	10	2	4	1	10	13	13	1	1	10	2	10	365	17	1	1
1002	10	10	10	10	10	10	10	10	10	10	10	4	10	10	14	14	1	10	10	10	10	365	18	1	2
1003	10	10	10	10	10	10	10	#NULL!	10	10	10	4	10	10	14	14	1	10	10	10	10	365	18	1	2
1004	#NULL!	#NULL!	#NULL!	#NULL!	#NULL!	#NULL!	10	2	10	1	10	3	10	10	14	14	1	10	10	#NULL!	10	365	18	1	2
1006	10	10	10	10	10	10	10	10	10	10	2	4	10	10	14	14	1	10	10	10	10	365	18	1	2
1007	2	10	10	10	10	10	10	10	10	1	10	4	10	10	14	14	1	10	10	2	10	365	18	1	2
1008	10	10	10	10	10	10	#NULL!	#NULL!	10	10	10	10	10	#NULL!	#NULL!	#NULL!	1	#NULL!	#NULL!	10	10	365	#NULL!	#NULL!	1
1009	2	#NULL!	#NULL!	#NULL!	#NULL!	10	#NULL!	#NULL!	10	10	10	3	10	#NULL!	#NULL!	#NULL!	1	#NULL!	#NULL!	2	10	365	#NULL!	#NULL!	2
1010	10	#NULL!	#NULL!	#NULL!	#NULL!	#NULL!	10	10	10	1	2	4	10	10	14	14	1	10	10	10	10	365	18	1	2
1012	10	#NULL!	#NULL!	#NULL!	#NULL!	10	1	10	10	10	10	4	10	1	3	3	1	1	10	10	10	365	8	1	1
1014	2	10	10	10	10	10	10	10	10	10	10	10	10	10	14	14	1	10	10	2	10	365	18	1	2
1015	#NULL!	#NULL!	#NULL!	#NULL!	#NULL!	#NULL!	10	2	10	1	10	4	10	10	14	14	1	10	10	#NULL!	10	365	18	1	2
1016	2	10	10	10	10	10	1	10	10	10	10	4	10	1	3	3	1	1	10	2	10	365	8	1	1
1017	2	10	10	10	10	10	10	2	10	10	10	4	10	10	14	14	1	10	10	2	10	365	18	1	2
1019	2	#NULL!	#NULL!	#NULL!	#NULL!	#NULL!	10	10	10	10	2	4	10	10	14	14	1	10	10	2	10	365	18	1	2
1020	2	10	10	10	10	10	10	2	10	1	10	10	10	10	14	14	1	10	10	2	10	365	18	1	2
1021	2	10	10	10	10	10	1	#NULL!	10	1	10	10	10	10	13	13	1	1	10	2	10	365	17	1	2
1024	10	#NULL!	#NULL!	#NULL!	#NULL!	10	10	10	10	1	10	3	10	10	14	14	1	10	10	10	10	365	18	1	2
1026	2	10	10	10	10	10	10	10	10	10	10	4	10	10	14	14	1	10	10	2	10	365	18	1	1
1027	2	#NULL!	#NULL!	10	10	10	10	10	10	1	10	10	10	10	14	14	1	10	10	2	10	365	18	1	2
1028	2	10	10	10	10	10	10	10	10	10	3	3	10	10	14	14	1	10	10	2	10	365	18	1	2
1030	10	#NULL!	#NULL!	#NULL!	#NULL!	10	10	2	10	1	10	3	10	10	14	14	1	10	10	10	10	365	18	1	1
1032	10	10	10	10	10	10	10	2	10	10	10	4	10	10	14	14	1	10	10	10	10	365	18	1	2
1033	10	10	10	10	10	10	2	#NULL!	10	10	2	4	10	1	2	2	1	2	1	10	10	365	2	2	1
1035	2	10	10	10	10	10	2	10	10	10	2	3	2	1	2	2	1	2	10	2	10	365	6	1	2
1037	2	10	10	10	10	10	10	#NULL!	10	1	10	10	10	#NULL!	#NULL!	#NULL!	1	10	#NULL!	2	10	365	#NULL!	#NULL!	2
1038	2	10	10	10	10	10	10	#NULL!	10	10	10	3	10	10	14	14	1	10	10	2	10	365	18	1	2
1039	10	10	10	10	10	10	10	2	10	1	10	4	10	10	14	14	1	10	10	10	10	365	18	1	2
1040	10	10	10	10	10	10	10	2	10	10	2	4	10	10	14	14	1	10	10	10	10	365	18	1	2
1041	2	10	10	10	10	10	1	2	10	1	10	4	10	10	13	13	1	1	10	2	10	365	17	1	2
1042	10	10	10	10	10	10	#NULL!	#NULL!	10	10	10	10	10	#NULL!	#NULL!	#NULL!	1	#NULL!	#NULL!	10	10	365	#NULL!	#NULL!	1
1043	2	#NULL!	#NULL!	#NULL!	#NULL!	#NULL!	#NULL!	#NULL!	10	10	10	4	10	#NULL!	#NULL!	#NULL!	1	#NULL!	#NULL!	2	10	365	#NULL!	#NULL!	2
1046	2	#NULL!	#NULL!	#NULL!	#NULL!	10	1	10	10	1	10	10	10	10	13	13	1	1	10	2	10	365	17	1	2
1047	2	10	10	10	10	10	#NULL!	#NULL!	10	1	10	4	10	#NULL!	#NULL!	#NULL!	1	#NULL!	#NULL!	2	10	365	#NULL!	#NULL!	2
1049	10	10	10	10	10	10	10	10	10	10	2	4	10	10	14	14	1	10	10	10	10	365	18	1	2
1051	10	10	10	10	10	10	10	10	10	10	10	4	10	10	14	14	1	10	10	10	10	365	18	1	2
1052	10	10	10	10	10	10	10	2	10	1	10	4	10	10	14	14	1	10	10	10	10	365	18	1	2
1053	10	10	10	10	10	10	10	10	10	10	10	4	10	1	4	4	1	10	1	10	10	365	10	2	1
1054	2	10	10	10	10	10	10	10	10	10	10	3	10	10	14	14	1	10	10	2	10	365	18	1	2
1055	10	10	10	10	10	10	1	10	10	10	10	10	10	1	3	3	1	1	10	10	10	365	8	1	1
1056	10	10	10	10	10	10	10	10	10	10	10	10	10	10	14	14	1	10	10	10	10	365	18	1	1
1057	#NULL!	#NULL!	#NULL!	#NULL!	#NULL!	#NULL!	10	10	10	1	2	2	10	10	14	14	1	10	10	#NULL!	10	365	18	1	2
1060	2	10	10	10	10	10	10	10	10	10	2	10	10	10	14	14	1	10	10	2	10	365	18	1	2
1062	2	#NULL!	#NULL!	#NULL!	#NULL!	10	10	2	10	10	10	10	10	10	14	14	1	10	10	2	10	365	18	1	2
1063	10	10	10	10	10	10	10	10	10	10	2	10	10	10	14	14	1	10	10	10	10	365	18	1	2
1064	10	10	10	10	10	10	10	10	10	1	10	4	10	10	14	14	1	10	10	10	10	365	18	1	1
1066	10	#NULL!	#NULL!	#NULL!	#NULL!	10	2	10	10	10	10	3	10	1	2	2	1	2	10	10	10	365	6	1	2
1067	10	10	10	10	10	10	1	10	10	10	2	4	10	1	3	3	1	1	1	10	10	365	4	2	1
1068	10	10	10	10	10	10	10	#NULL!	10	10	10	10	10	10	14	14	1	10	10	10	10	365	18	1	1
1069	10	10	10	10	10	10	10	10	10	10	10	10	10	10	14	14	1	10	10	10	10	365	18	1	2
1070	10	10	10	10	10	#NULL!	10	10	10	10	10	10	10	#NULL!	#NULL!	#NULL!	1	10	#NULL!	10	10	365	#NULL!	#NULL!	2
1073	2	10	10	10	10	10	10	2	10	10	10	10	10	10	14	14	1	10	10	2	10	365	18	1	2
1075	#NULL!	#NULL!	#NULL!	#NULL!	#NULL!	#NULL!	10	10	10	1	10	3	10	10	14	14	1	10	10	#NULL!	10	365	18	1	2
1076	10	10	10	10	10	10	2	10	10	10	10	4	10	10	12	12	1	2	1	10	10	365	14	2	2
1077	2	#NULL!	#NULL!	#NULL!	#NULL!	#NULL!	10	10	10	10	10	4	10	10	14	14	1	10	10	2	10	365	18	1	2
1078	10	10	10	10	10	10	10	10	10	10	10	4	10	1	4	4	1	10	1	10	10	365	10	2	2
1079	2	10	10	10	10	10	10	10	10	10	10	4	10	10	14	14	1	10	10	2	10	365	18	1	2
1080	10	10	10	10	10	10	10	10	10	10	10	4	10	10	14	14	1	10	10	10	10	365	18	1	2
1081	10	10	10	10	10	10	10	10	10	10	10	4	10	10	14	14	1	10	10	10	10	365	18	1	1
1082	#NULL!	#NULL!	#NULL!	#NULL!	#NULL!	#NULL!	10	10	10	10	10	3	10	10	14	14	1	10	10	#NULL!	10	365	18	1	2
1085	10	#NULL!	#NULL!	#NULL!	#NULL!	#NULL!	10	10	10	1	2	4	10	10	14	14	1	10	10	10	10	365	18	1	2
1087	10	#NULL!	#NULL!	#NULL!	#NULL!	#NULL!	#NULL!	#NULL!	10	10	10	4	10	#NULL!	#NULL!	#NULL!	1	#NULL!	#NULL!	10	10	365	#NULL!	#NULL!	1
1089	10	#NULL!	#NULL!	#NULL!	#NULL!	#NULL!	10	10	10	10	10	4	10	1	4	4	1	10	1	10	10	365	10	2	2
1090	2	#NULL!	#NULL!	#NULL!	#NULL!	#NULL!	10	10	10	10	10	10	10	10	14	14	1	10	10	2	10	365	18	1	2
1092	2	#NULL!	#NULL!	#NULL!	#NULL!	10	10	10	10	1	10	10	10	10	14	14	1	10	10	2	10	365	18	1	2
1095	10	10	10	10	10	10	10	10	10	1	10	10	10	10	14	14	1	10	10	10	10	365	18	1	2
1097	10	10	10	10	10	10	10	10	10	1	10	4	10	10	14	14	1	10	10	10	10	365	18	1	1
1099	2	10	10	10	10	10	10	3	1	1	10	10	10	10	14	14	1	10	10	2	10	365	18	1	2
1101	2	#NULL!	#NULL!	#NULL!	#NULL!	10	10	#NULL!	10	1	10	10	10	#NULL!	#NULL!	#NULL!	1	10	#NULL!	2	10	365	#NULL!	#NULL!	2
1102	10	10	10	10	10	10	10	10	10	10	10	4	10	10	14	14	1	10	10	10	10	365	18	1	2
1103	2	10	10	10	10	10	10	10	10	1	10	3	10	10	14	14	1	10	10	2	10	365	18	1	2
1104	10	10	10	10	10	10	#NULL!	#NULL!	10	10	10	4	10	#NULL!	#NULL!	#NULL!	1	#NULL!	#NULL!	10	10	365	#NULL!	#NULL!	1
1105	10	10	10	10	10	10	10	10	10	10	2	4	10	10	14	14	1	10	10	10	10	365	18	1	2
1106	2	#NULL!	#NULL!	#NULL!	#NULL!	#NULL!	10	10	10	1	10	4	10	10	14	14	1	10	10	2	10	365	18	1	2
1107	2	#NULL!	#NULL!	#NULL!	#NULL!	10	10	2	10	10	10	10	10	10	14	14	1	10	10	2	10	365	18	1	2
1110	10	#NULL!	#NULL!	#NULL!	#NULL!	#NULL!	10	2	10	10	10	4	10	10	14	14	1	10	10	10	10	365	18	1	2
1111	2	10	10	10	10	10	10	10	10	10	2	10	10	10	14	14	1	10	10	2	10	365	18	1	1
1113	2	10	10	10	10	10	10	2	10	10	10	4	10	10	14	14	1	10	10	2	10	365	18	1	2
1114	10	10	10	10	10	10	10	#NULL!	10	1	10	4	10	#NULL!	#NULL!	#NULL!	1	10	#NULL!	10	10	365	#NULL!	#NULL!	2
1116	10	#NULL!	#NULL!	#NULL!	#NULL!	#NULL!	#NULL!	#NULL!	10	10	10	10	10	#NULL!	#NULL!	#NULL!	1	#NULL!	#NULL!	10	10	365	#NULL!	#NULL!	2
1117	10	10	10	10	10	10	10	10	10	10	10	4	10	1	4	4	1	10	1	10	10	365	10	2	1
1118	10	#NULL!	#NULL!	#NULL!	#NULL!	10	10	2	10	10	10	4	10	1	4	4	1	10	10	10	10	365	12	1	2
1119	10	#NULL!	#NULL!	#NULL!	#NULL!	#NULL!	10	10	10	10	10	4	10	10	14	14	1	10	10	10	10	365	18	1	2
1120	2	10	10	10	10	10	3	10	10	1	2	4	10	1	1	2	1	2	1	2	10	365	2	2	1
1121	2	10	10	10	10	10	10	2	10	10	10	4	10	10	14	14	1	10	10	2	10	365	18	1	2
1122	10	#NULL!	#NULL!	#NULL!	#NULL!	10	10	10	10	10	2	4	10	10	14	14	1	10	10	10	10	365	18	1	2
1124	#NULL!	#NULL!	#NULL!	#NULL!	#NULL!	#NULL!	10	2	10	10	10	4	10	10	14	14	1	10	10	#NULL!	10	365	18	1	2
1125	10	#NULL!	#NULL!	#NULL!	#NULL!	#NULL!	10	10	10	10	2	4	10	10	14	14	1	10	10	10	10	365	18	1	2
1126	10	10	10	10	10	10	10	2	10	10	10	3	10	10	14	14	1	10	10	10	10	365	18	1	2
1128	2	10	10	10	10	10	#NULL!	#NULL!	10	10	10	10	10	#NULL!	#NULL!	#NULL!	1	#NULL!	#NULL!	2	10	365	#NULL!	#NULL!	1
1129	2	#NULL!	#NULL!	#NULL!	#NULL!	#NULL!	10	10	10	10	10	10	10	10	14	14	1	10	10	2	10	365	18	1	2
1130	10	#NULL!	#NULL!	#NULL!	#NULL!	10	10	10	10	1	10	10	10	10	14	14	1	10	10	10	10	365	18	1	2
1131	10	10	10	10	10	10	10	2	10	10	10	4	10	10	14	14	1	10	10	10	10	365	18	1	2
1132	#NULL!	#NULL!	#NULL!	#NULL!	#NULL!	#NULL!	10	10	10	1	2	4	10	10	14	14	1	10	10	#NULL!	10	365	18	1	2
1133	10	10	10	10	10	10	10	2	10	1	2	4	10	10	14	14	1	10	10	10	10	365	18	1	2
1134	10	10	10	10	10	10	10	10	10	10	10	4	10	10	14	14	1	10	10	10	10	365	18	1	1
1135	#NULL!	10	10	10	10	10	2	10	10	10	2	10	10	10	12	12	1	2	10	#NULL!	10	365	16	1	1
1136	10	10	10	10	10	10	10	10	10	10	2	4	10	1	4	4	1	10	1	10	10	365	10	2	1
1139	2	10	10	10	10	10	10	10	10	10	2	4	10	1	4	4	1	10	1	2	10	365	10	2	1
1140	2	10	10	10	10	10	1	10	10	1	10	3	10	10	13	13	1	1	10	2	10	365	17	1	2
1141	2	10	10	10	10	10	10	2	10	1	10	10	10	10	14	14	1	10	10	2	10	365	18	1	2
1143	10	10	10	10	10	10	10	#NULL!	10	10	2	2	10	10	14	14	1	10	10	10	10	365	18	1	1
1146	2	10	10	10	10	10	10	10	10	1	2	4	10	1	4	4	1	10	1	2	10	365	10	2	2
1147	2	10	10	10	10	10	10	10	10	10	10	10	10	10	14	14	1	10	10	2	10	365	18	1	2
1148	#NULL!	#NULL!	#NULL!	#NULL!	#NULL!	#NULL!	10	10	10	10	10	4	10	10	14	14	1	10	10	#NULL!	10	365	18	1	1
1149	10	10	10	10	10	10	10	2	10	1	10	10	1	10	14	14	1	10	10	10	10	365	18	1	2
1150	2	#NULL!	#NULL!	#NULL!	#NULL!	#NULL!	2	10	10	10	10	4	10	1	2	2	1	2	1	2	10	365	2	2	1
1151	10	#NULL!	#NULL!	#NULL!	#NULL!	#NULL!	10	10	10	1	10	3	10	10	14	14	1	10	10	10	10	365	18	1	2
1152	10	10	10	10	10	10	10	2	10	10	10	4	10	10	14	14	1	10	10	10	10	365	18	1	2
1153	10	10	10	10	10	10	10	2	10	10	10	3	10	10	14	14	1	10	10	10	10	365	18	1	2
1154	2	#NULL!	#NULL!	#NULL!	#NULL!	#NULL!	10	10	10	10	10	3	10	10	14	14	1	10	10	2	10	365	18	1	2
1155	10	10	10	10	10	10	10	#NULL!	10	1	10	10	10	#NULL!	#NULL!	#NULL!	1	10	#NULL!	10	10	365	#NULL!	#NULL!	2
1156	2	#NULL!	#NULL!	#NULL!	#NULL!	10	10	10	10	10	10	3	10	10	14	14	1	10	10	2	10	365	18	1	2
1158	10	10	10	10	10	10	#NULL!	#NULL!	10	1	10	10	10	#NULL!	#NULL!	#NULL!	1	#NULL!	#NULL!	10	10	365	#NULL!	#NULL!	2
1159	10	10	10	10	10	10	10	10	10	10	2	4	10	10	14	14	1	10	10	10	10	365	18	1	2
1163	#NULL!	#NULL!	#NULL!	#NULL!	#NULL!	#NULL!	#NULL!	#NULL!	10	10	10	4	10	#NULL!	#NULL!	#NULL!	1	#NULL!	#NULL!	#NULL!	10	365	#NULL!	#NULL!	2
1164	2	10	10	10	10	10	1	#NULL!	10	10	10	4	10	10	13	13	1	1	10	2	10	365	17	1	1
1165	2	10	10	10	10	10	10	10	10	10	2	10	10	10	14	14	1	10	10	2	10	365	18	1	2
1166	10	10	10	10	10	10	2	2	10	10	2	10	10	1	2	2	1	2	10	10	10	365	6	1	1
1167	10	10	10	10	10	10	10	10	10	10	10	10	10	10	14	14	1	10	10	10	10	365	18	1	2
1168	2	10	10	10	10	10	1	2	10	10	10	3	10	10	13	13	1	1	10	2	10	365	17	1	2
1169	10	#NULL!	#NULL!	#NULL!	#NULL!	10	10	10	10	1	10	10	10	1	4	4	1	10	10	10	10	365	12	1	2
1170	2	10	10	10	10	10	10	10	10	1	10	4	10	10	14	14	1	10	10	2	10	365	18	1	2
1171	10	#NULL!	#NULL!	#NULL!	#NULL!	#NULL!	10	10	10	10	10	4	10	10	14	14	1	10	10	10	10	365	18	1	1
1172	2	10	10	10	1	10	10	10	10	10	2	3	10	10	14	14	1	10	10	2	10	365	18	1	2
1175	10	#NULL!	#NULL!	#NULL!	#NULL!	10	10	10	10	10	2	3	10	10	14	14	1	10	10	10	10	365	18	1	2
1176	2	10	10	10	10	10	10	10	10	1	2	3	10	10	14	14	1	10	10	2	10	365	18	1	2
1177	2	#NULL!	#NULL!	#NULL!	#NULL!	10	10	10	10	1	10	4	10	10	14	14	1	10	10	2	10	365	18	1	2
1178	10	10	10	10	10	10	10	10	10	1	10	3	10	10	14	14	1	10	10	10	10	365	18	1	2
1179	10	#NULL!	#NULL!	#NULL!	#NULL!	10	10	10	10	1	2	3	10	10	14	14	1	10	10	10	10	365	18	1	2
1181	2	10	10	10	10	10	10	2	10	1	10	3	10	10	14	14	1	10	10	2	10	365	18	1	2
1182	10	10	10	10	10	10	10	10	10	10	10	4	10	10	14	14	1	10	10	10	10	365	18	1	1
1186	10	10	10	10	10	10	10	2	10	10	2	4	10	10	14	14	1	10	10	10	10	365	18	1	2
1187	2	#NULL!	#NULL!	#NULL!	#NULL!	10	10	10	10	10	10	10	10	10	14	14	1	10	10	2	10	365	18	1	2
1188	10	10	10	10	10	10	1	2	10	10	2	4	10	1	3	3	1	1	1	10	10	365	4	2	2
1190	2	10	10	10	10	10	10	#NULL!	10	1	2	4	10	#NULL!	#NULL!	#NULL!	1	10	#NULL!	2	10	365	#NULL!	#NULL!	2
1191	10	10	10	10	10	10	#NULL!	#NULL!	10	10	10	10	10	#NULL!	#NULL!	#NULL!	1	#NULL!	#NULL!	10	10	365	#NULL!	#NULL!	2
1192	2	#NULL!	#NULL!	#NULL!	#NULL!	#NULL!	10	10	10	10	10	10	10	10	14	14	1	10	10	2	10	365	18	1	2
1193	2	10	10	10	10	10	10	10	10	10	2	4	10	10	14	14	1	10	10	2	10	365	18	1	1
1194	2	#NULL!	#NULL!	#NULL!	#NULL!	10	10	10	10	1	10	10	10	10	14	14	1	10	10	2	10	365	18	1	2
1195	2	10	10	10	10	10	10	10	10	10	2	10	10	10	14	14	1	10	10	2	10	365	18	1	2
1197	10	10	10	10	10	10	10	#NULL!	10	1	10	3	10	#NULL!	#NULL!	#NULL!	1	10	#NULL!	10	10	365	#NULL!	#NULL!	2
1198	10	10	10	10	10	10	10	10	10	1	2	10	10	10	14	14	1	10	10	10	10	365	18	1	2
1199	2	#NULL!	#NULL!	#NULL!	#NULL!	#NULL!	10	10	10	1	10	3	10	10	14	14	1	10	10	2	10	365	18	1	2
1200	2	10	10	10	10	10	10	10	10	10	10	10	10	10	14	14	1	10	10	2	10	365	18	1	2
1202	2	10	10	10	10	10	10	2	10	10	10	3	10	10	14	14	1	10	10	2	10	365	18	1	2
1204	10	#NULL!	#NULL!	#NULL!	#NULL!	#NULL!	10	10	10	10	10	4	10	10	14	14	1	10	10	10	10	365	18	1	2
1206	2	10	10	10	10	10	10	10	10	10	10	10	10	10	14	14	1	10	10	2	10	365	18	1	2
1207	3	10	10	10	1	10	10	10	10	1	10	4	10	1	4	4	1	10	10	3	10	365	12	1	2
1208	10	10	10	10	10	10	10	10	10	1	2	10	10	10	14	14	1	10	10	10	10	365	18	1	1
1209	10	10	10	10	10	10	10	10	10	1	10	10	10	10	14	14	1	10	10	10	10	365	18	1	2
1210	10	#NULL!	#NULL!	#NULL!	#NULL!	#NULL!	1	10	10	1	2	10	10	10	13	13	1	1	10	10	10	365	17	1	1
1211	2	10	10	10	10	10	#NULL!	#NULL!	10	1	10	10	10	#NULL!	#NULL!	#NULL!	1	#NULL!	#NULL!	2	10	365	#NULL!	#NULL!	2
1213	10	10	10	10	10	10	10	10	10	10	10	10	10	10	14	14	1	10	10	10	10	365	18	1	2
1214	2	#NULL!	#NULL!	#NULL!	#NULL!	#NULL!	10	10	10	1	10	4	10	10	14	14	1	10	10	2	10	365	18	1	2
1215	2	10	10	10	10	10	10	#NULL!	10	10	2	10	10	#NULL!	#NULL!	#NULL!	1	10	#NULL!	2	10	365	#NULL!	#NULL!	1
1216	10	#NULL!	#NULL!	#NULL!	#NULL!	10	1	10	10	10	2	4	10	10	13	13	1	1	10	10	10	365	17	1	1
1217	#NULL!	#NULL!	#NULL!	#NULL!	#NULL!	10	#NULL!	#NULL!	10	10	10	4	10	#NULL!	#NULL!	#NULL!	1	#NULL!	#NULL!	#NULL!	10	365	#NULL!	#NULL!	1
1218	10	10	10	10	10	10	10	10	10	10	2	3	10	10	14	14	1	10	10	10	10	365	18	1	1
1219	10	10	10	10	10	10	10	10	10	10	10	3	10	10	14	14	1	10	10	10	10	365	18	1	2
1220	10	10	10	10	10	10	10	2	10	10	10	4	10	10	14	14	1	10	10	10	10	365	18	1	1
1221	10	10	10	10	10	10	10	2	10	1	10	4	10	1	4	4	1	10	10	10	10	365	12	1	2
1222	10	10	10	10	10	10	10	10	10	10	2	10	10	10	14	14	1	10	10	10	10	365	18	1	2
1223	2	10	10	10	10	10	10	10	10	10	10	3	10	10	14	14	1	10	10	2	10	365	18	1	2
1224	2	10	10	10	10	10	10	10	10	10	10	3	10	10	14	14	1	10	10	2	10	365	18	1	2
1225	2	10	10	10	10	10	10	10	10	10	2	3	10	10	14	14	1	10	10	2	10	365	18	1	2
1229	10	10	10	10	10	10	10	10	10	10	10	10	10	10	14	14	1	10	10	10	10	365	18	1	2
1231	2	10	10	10	10	10	10	10	10	10	2	10	10	10	14	14	1	10	10	2	10	365	18	1	1
1233	10	10	10	10	10	10	10	10	10	1	10	4	10	10	14	14	1	10	10	10	10	365	18	1	2
1234	10	10	10	10	10	10	10	10	1	1	10	3	10	10	14	14	1	10	10	10	10	365	18	1	2
1236	10	#NULL!	#NULL!	#NULL!	#NULL!	10	10	#NULL!	10	1	10	4	10	#NULL!	#NULL!	#NULL!	1	10	#NULL!	10	10	365	#NULL!	#NULL!	2
1237	10	10	10	10	10	10	1	10	10	10	2	10	10	10	13	13	1	1	10	10	10	365	17	1	2
1238	10	#NULL!	#NULL!	#NULL!	#NULL!	#NULL!	#NULL!	10	10	10	10	3	10	#NULL!	#NULL!	#NULL!	1	#NULL!	#NULL!	10	10	365	#NULL!	#NULL!	2
1239	10	#NULL!	#NULL!	#NULL!	#NULL!	10	1	10	1	1	10	4	10	1	3	3	1	1	10	10	10	365	8	1	2
1241	10	10	10	10	10	10	10	2	10	1	10	10	10	10	14	14	1	10	10	10	10	365	18	1	2
1242	2	10	10	10	10	10	10	#NULL!	10	1	10	4	10	#NULL!	#NULL!	#NULL!	1	10	#NULL!	2	10	365	#NULL!	#NULL!	2
1243	2	#NULL!	#NULL!	#NULL!	#NULL!	#NULL!	10	10	10	1	2	10	10	10	14	14	1	10	10	2	10	365	18	1	2
1244	10	#NULL!	#NULL!	#NULL!	#NULL!	#NULL!	10	10	10	10	10	4	10	10	14	14	1	10	10	10	10	365	18	1	2
1248	2	#NULL!	#NULL!	#NULL!	#NULL!	10	10	2	1	1	10	3	10	10	14	14	1	10	10	2	10	365	18	1	2
1249	#NULL!	#NULL!	#NULL!	#NULL!	#NULL!	#NULL!	10	10	10	10	10	4	10	10	14	14	1	10	10	#NULL!	10	365	18	1	2
1250	10	10	10	10	10	10	10	10	10	10	10	4	10	10	14	14	1	10	10	10	10	365	18	1	2
1251	#NULL!	#NULL!	#NULL!	#NULL!	#NULL!	#NULL!	10	10	10	1	2	4	10	10	14	14	1	10	10	#NULL!	10	365	18	1	2
1252	10	10	10	10	10	10	10	10	10	10	10	4	10	10	14	14	1	10	10	10	10	365	18	1	2
1253	#NULL!	10	10	10	10	10	10	10	10	10	10	2	10	10	14	14	1	10	10	#NULL!	10	365	18	1	1
1254	10	10	10	10	10	10	10	10	10	1	2	10	10	10	14	14	1	10	10	10	10	365	18	1	2
1255	10	10	10	10	10	10	10	10	10	1	10	3	10	1	4	4	1	10	10	10	10	365	12	1	2
1256	10	10	10	10	10	10	10	#NULL!	10	1	10	10	10	#NULL!	#NULL!	#NULL!	1	10	#NULL!	10	10	365	#NULL!	#NULL!	2
1261	2	#NULL!	#NULL!	#NULL!	#NULL!	10	10	10	10	10	10	10	10	10	14	14	1	10	10	2	10	365	18	1	2
1278	2	10	10	10	10	10	10	10	10	10	10	4	10	10	14	14	1	10	10	2	10	365	18	1	2
1283	10	10	10	10	10	10	#NULL!	#NULL!	10	10	2	4	10	#NULL!	#NULL!	#NULL!	1	#NULL!	#NULL!	10	10	365	#NULL!	#NULL!	2
1286	2	#NULL!	#NULL!	#NULL!	#NULL!	#NULL!	10	2	10	10	2	10	10	10	14	14	1	10	10	2	10	365	18	1	1
1287	2	10	10	10	10	10	10	#NULL!	10	10	10	10	10	10	14	14	1	10	10	2	10	365	18	1	1
1300	10	10	10	10	10	10	10	#NULL!	10	10	10	10	10	10	14	14	1	10	10	10	10	365	18	1	2
1306	2	10	10	10	10	10	2	10	10	10	2	4	10	1	2	2	1	2	1	2	10	365	2	2	1
1315	10	10	10	10	10	10	10	2	10	10	10	10	10	10	14	14	1	10	10	10	10	365	18	1	1
1318	10	10	10	10	10	10	10	2	10	1	2	2	10	10	14	14	1	10	10	10	10	365	18	1	2
1321	10	10	10	10	10	10	10	10	10	1	2	10	10	10	14	14	1	10	10	10	10	365	18	1	1
1325	10	#NULL!	#NULL!	#NULL!	#NULL!	#NULL!	10	10	10	10	2	10	10	10	14	14	1	10	10	10	10	365	18	1	1
1335	10	10	10	10	10	10	10	10	10	10	10	10	10	10	14	14	1	10	10	10	10	365	18	1	1
1339	10	10	10	10	10	10	3	2	10	10	2	10	1	1	1	2	1	2	1	10	10	365	2	2	1
1341	10	10	10	10	10	10	10	2	10	10	2	4	10	10	14	14	1	10	10	10	10	365	18	1	1
1342	10	#NULL!	#NULL!	#NULL!	#NULL!	10	2	#NULL!	1	1	2	4	10	1	2	2	1	2	10	10	10	365	6	1	1
1343	2	10	10	10	10	10	10	10	10	10	2	10	10	10	14	14	1	10	10	2	10	365	18	1	1
1350	2	#NULL!	#NULL!	#NULL!	#NULL!	#NULL!	10	10	10	1	10	4	10	10	14	14	1	10	10	2	10	365	18	1	2
1351	2	10	10	10	10	10	10	10	10	10	10	10	10	10	14	14	1	10	10	2	10	365	18	1	1
1352	10	10	10	10	10	10	10	2	10	10	10	4	10	10	14	14	1	10	10	10	10	365	18	1	2
1356	#NULL!	#NULL!	#NULL!	#NULL!	#NULL!	#NULL!	10	10	10	10	10	10	10	10	14	14	1	10	10	#NULL!	10	365	18	1	2
1362	10	10	10	10	10	10	10	#NULL!	10	10	10	10	10	10	14	14	1	10	10	10	10	365	18	1	1
1363	2	10	10	10	10	10	10	10	10	10	10	10	10	10	14	14	1	10	10	2	10	365	18	1	2
1365	2	10	10	10	10	10	10	2	10	10	2	4	10	10	14	14	1	10	10	2	10	365	18	1	1
1371	2	10	10	10	10	10	10	10	10	10	10	10	10	10	14	14	1	10	10	2	10	365	18	1	1
1373	10	10	10	10	10	10	2	#NULL!	1	1	2	10	10	10	12	12	1	2	10	10	10	365	16	1	1
1375	10	10	10	10	10	10	10	10	10	1	2	4	10	10	14	14	1	10	10	10	10	365	18	1	1
1376	10	#NULL!	#NULL!	#NULL!	#NULL!	10	1	10	10	10	2	10	10	10	13	13	1	1	10	10	10	365	17	1	1
1377	2	10	10	10	10	10	10	10	10	1	2	4	10	10	14	14	1	10	10	2	10	365	18	1	2
1383	3	10	10	10	10	10	2	10	10	10	10	10	10	1	2	2	1	2	10	3	10	365	6	1	1
1385	2	10	1	10	10	10	10	10	10	10	10	10	10	10	14	14	1	10	10	2	10	365	18	1	1
1387	10	10	10	10	10	10	1	10	10	10	3	10	10	10	13	13	1	1	10	10	10	365	17	1	1
1388	#NULL!	#NULL!	#NULL!	#NULL!	#NULL!	10	10	10	10	10	2	10	10	10	14	14	1	10	10	#NULL!	10	365	18	1	1
1391	10	10	10	10	10	10	#NULL!	#NULL!	10	10	10	4	10	#NULL!	#NULL!	#NULL!	1	#NULL!	#NULL!	10	10	365	#NULL!	#NULL!	1
1408	2	10	10	10	10	10	10	10	10	10	2	4	10	10	14	14	1	10	1	2	10	365	13	2	1
1415	10	#NULL!	#NULL!	#NULL!	#NULL!	10	10	10	10	1	10	3	10	10	14	14	1	10	10	10	10	365	18	1	2
1422	10	10	10	10	10	10	10	10	10	1	2	10	10	10	14	14	1	10	10	10	10	365	18	1	1
1424	10	#NULL!	#NULL!	#NULL!	#NULL!	10	10	10	10	1	2	10	10	10	14	14	1	10	10	10	10	365	18	1	1
1427	2	10	10	10	10	10	10	#NULL!	10	10	10	4	10	#NULL!	#NULL!	#NULL!	1	10	#NULL!	2	10	365	#NULL!	#NULL!	1
1435	2	10	10	10	10	10	10	10	10	10	2	4	10	10	14	14	1	10	10	2	10	365	18	1	2
1440	10	10	10	10	10	10	10	10	10	10	10	10	10	10	14	14	1	10	10	10	10	365	18	1	1
1446	2	10	10	10	10	10	10	10	10	10	2	4	10	10	14	14	1	10	10	2	10	365	18	1	1
1449	#NULL!	#NULL!	#NULL!	#NULL!	#NULL!	#NULL!	10	10	10	10	10	10	10	10	14	14	1	10	10	#NULL!	10	365	18	1	1
1461	2	#NULL!	#NULL!	#NULL!	#NULL!	#NULL!	2	10	10	1	10	10	10	10	12	12	1	2	10	2	10	365	16	1	1
1468	10	10	10	10	10	10	10	10	10	1	10	4	10	10	14	14	1	10	10	10	10	365	18	1	1
1471	10	#NULL!	#NULL!	#NULL!	#NULL!	#NULL!	10	10	10	10	10	10	10	10	14	14	1	10	10	10	10	365	18	1	1
1477	2	10	10	10	10	10	10	10	10	1	2	3	10	10	14	14	1	10	10	2	10	365	18	1	2
1484	10	10	10	10	10	10	10	10	10	10	10	3	10	10	14	14	1	10	10	10	10	365	18	1	1
1491	10	10	10	10	10	10	#NULL!	#NULL!	10	10	10	4	10	#NULL!	#NULL!	#NULL!	1	#NULL!	#NULL!	10	10	365	#NULL!	#NULL!	2
1495	10	#NULL!	#NULL!	#NULL!	#NULL!	10	10	10	10	10	2	10	10	10	14	14	1	10	10	10	10	365	18	1	1
1496	2	10	10	10	10	10	#NULL!	#NULL!	10	10	10	3	10	#NULL!	#NULL!	#NULL!	1	#NULL!	#NULL!	2	10	365	#NULL!	#NULL!	2
1503	10	#NULL!	#NULL!	#NULL!	#NULL!	10	10	10	10	1	10	4	10	10	14	14	1	10	10	10	10	365	18	1	1
1506	10	10	10	10	10	10	10	2	10	10	10	4	10	10	14	14	1	10	10	10	10	365	18	1	1
1515	10	10	10	10	10	10	10	10	10	10	10	4	10	10	14	14	1	10	10	10	10	365	18	1	2
1517	10	#NULL!	#NULL!	#NULL!	#NULL!	#NULL!	2	10	10	1	10	4	10	10	12	12	1	2	10	10	10	365	16	1	1
1521	10	10	10	10	10	10	10	#NULL!	10	10	10	10	10	10	14	14	1	10	10	10	10	365	18	1	1
1523	10	10	10	10	10	10	10	10	10	10	10	10	10	10	14	14	1	10	10	10	10	365	18	1	1
1524	10	10	10	10	10	10	10	#NULL!	10	10	10	4	10	10	14	14	1	10	10	10	10	365	18	1	1
1526	10	10	10	10	10	10	10	10	10	1	10	4	10	10	14	14	1	10	10	10	10	365	18	1	1
1528	10	10	10	10	10	10	10	10	10	10	10	4	10	10	14	14	1	10	10	10	10	365	18	1	2
1537	2	10	10	10	10	10	1	10	10	10	10	3	10	1	3	3	1	1	10	2	10	365	8	1	1
1543	10	10	10	10	10	10	10	10	10	10	2	4	10	1	4	4	1	10	10	10	10	365	12	1	1
1544	10	10	10	10	10	10	10	10	10	1	10	4	1	10	14	14	1	10	10	10	10	365	18	1	1
1549	10	10	10	10	10	10	10	#NULL!	10	10	2	10	10	10	14	14	1	10	10	10	10	365	18	1	1
1553	10	10	10	10	10	10	1	10	10	10	3	10	1	10	13	13	1	1	1	10	10	365	15	2	1
1557	10	10	10	10	10	10	10	2	10	10	2	4	10	10	14	14	1	10	10	10	10	365	18	1	1
1569	2	#NULL!	#NULL!	#NULL!	#NULL!	10	10	10	10	10	10	4	10	10	14	14	1	10	10	2	10	365	18	1	1
1570	10	#NULL!	#NULL!	#NULL!	#NULL!	10	10	10	10	10	2	4	10	10	14	14	1	10	10	10	10	365	18	1	2
1571	10	10	10	10	10	10	2	10	10	10	10	4	10	10	12	12	1	2	1	10	10	365	14	2	1
1574	2	10	10	10	10	10	10	10	1	1	2	4	10	1	4	4	1	10	1	2	10	365	10	2	1
1577	10	#NULL!	#NULL!	#NULL!	#NULL!	#NULL!	10	10	10	10	10	10	10	10	14	14	1	10	10	10	10	365	18	1	1
1580	10	10	10	10	10	10	10	10	10	10	10	10	10	10	14	14	1	10	10	10	10	365	18	1	1
1583	10	10	10	10	10	10	10	#NULL!	10	10	2	4	10	1	4	4	1	10	10	10	10	365	12	1	1
1586	10	#NULL!	#NULL!	#NULL!	#NULL!	10	10	#NULL!	10	10	2	10	10	10	14	14	1	10	10	10	10	365	18	1	1
1589	10	#NULL!	#NULL!	#NULL!	#NULL!	#NULL!	10	#NULL!	10	1	2	4	1	10	14	14	1	10	10	10	10	365	18	1	1
1591	10	10	10	10	10	10	10	2	10	1	10	4	10	10	14	14	1	10	10	10	10	365	18	1	2
1592	2	10	10	10	10	10	2	10	10	10	2	4	10	1	2	2	1	2	10	2	10	365	6	1	1
1597	10	10	10	10	10	10	2	10	10	10	10	4	10	1	2	2	1	2	1	10	10	365	2	2	2
1598	10	#NULL!	#NULL!	#NULL!	#NULL!	10	10	10	10	1	10	10	10	10	14	14	1	10	10	10	10	365	18	1	1
1601	10	#NULL!	#NULL!	#NULL!	#NULL!	10	10	2	10	1	10	3	10	10	14	14	1	10	10	10	10	365	18	1	2
1622	10	10	10	10	10	10	10	10	10	10	10	4	10	10	14	14	1	10	10	10	10	365	18	1	1
1629	10	10	10	10	10	10	1	10	10	10	2	4	10	10	13	13	1	1	10	10	10	365	17	1	1
1635	10	10	10	10	10	#NULL!	10	10	10	10	2	10	10	10	14	14	1	10	10	10	10	365	18	1	1
1637	2	10	10	10	10	10	10	#NULL!	1	1	2	4	10	10	14	14	1	10	1	2	10	365	13	2	1
1639	10	#NULL!	#NULL!	#NULL!	#NULL!	10	1	10	10	10	2	4	10	10	13	13	1	1	10	10	10	365	17	1	1
1640	10	#NULL!	#NULL!	10	10	10	10	10	10	1	2	4	10	10	14	14	1	10	10	10	10	365	18	1	1
1641	10	#NULL!	#NULL!	#NULL!	#NULL!	10	2	10	1	1	2	4	10	1	2	2	1	2	10	10	10	365	6	1	1
1645	10	10	10	10	10	10	10	10	10	10	10	3	10	10	14	14	1	10	10	10	10	365	18	1	2
1646	10	#NULL!	#NULL!	#NULL!	#NULL!	#NULL!	2	#NULL!	10	10	10	10	10	1	2	2	1	2	1	10	10	365	2	2	1
1651	10	10	10	10	10	10	10	#NULL!	1	1	2	4	10	10	14	14	1	10	10	10	10	365	18	1	1
1654	2	10	10	10	10	10	10	10	10	10	10	4	10	10	14	14	1	10	10	2	10	365	18	1	1
1658	2	10	10	10	10	10	1	10	10	10	2	4	1	1	3	3	1	1	1	2	10	365	4	2	2
1660	#NULL!	#NULL!	#NULL!	#NULL!	#NULL!	10	10	#NULL!	1	1	2	4	10	10	14	14	1	10	10	#NULL!	10	365	18	1	1
1664	10	10	10	10	10	10	10	2	10	10	10	4	10	10	14	14	1	10	10	10	10	365	18	1	2
1666	10	10	10	10	10	10	10	2	10	1	2	3	10	10	14	14	1	10	10	10	10	365	18	1	2
1675	10	#NULL!	#NULL!	#NULL!	#NULL!	10	10	10	10	1	2	10	10	10	14	14	1	10	10	10	10	365	18	1	1
1677	10	10	10	10	10	10	1	10	10	10	10	4	10	1	3	3	1	1	1	10	10	365	4	2	1
1682	10	#NULL!	#NULL!	#NULL!	#NULL!	#NULL!	10	10	10	10	10	4	10	10	14	14	1	10	10	10	10	365	18	1	1
1686	#NULL!	#NULL!	#NULL!	#NULL!	#NULL!	#NULL!	10	10	10	10	10	10	10	10	14	14	1	10	10	#NULL!	10	365	18	1	1
1688	10	#NULL!	#NULL!	#NULL!	#NULL!	#NULL!	#NULL!	#NULL!	10	10	10	4	10	#NULL!	#NULL!	#NULL!	1	#NULL!	#NULL!	10	10	365	#NULL!	#NULL!	1
1694	10	10	10	10	10	10	10	10	10	1	2	4	10	10	14	14	1	10	10	10	10	365	18	1	1
1696	10	10	10	10	10	10	10	10	10	10	10	3	10	10	14	14	1	10	10	10	10	365	18	1	2
1703	10	#NULL!	#NULL!	#NULL!	#NULL!	10	2	#NULL!	10	10	10	4	10	1	2	2	1	2	1	10	10	365	2	2	1
1711	10	#NULL!	#NULL!	#NULL!	#NULL!	#NULL!	10	2	1	10	10	4	10	1	4	4	1	10	1	10	10	365	10	2	2
1712	10	10	10	10	10	10	10	10	10	10	10	10	10	10	14	14	1	10	10	10	10	365	18	1	1
1718	10	10	10	10	10	10	10	10	10	10	2	4	10	10	14	14	1	10	10	10	10	365	18	1	1
1721	2	10	10	10	10	10	10	10	1	10	10	2	10	10	14	14	1	10	10	2	10	365	18	1	2
1724	2	10	10	10	10	10	2	#NULL!	10	10	2	3	10	1	2	2	1	2	1	2	10	365	2	2	1
1725	2	#NULL!	#NULL!	#NULL!	#NULL!	#NULL!	10	10	10	10	10	4	10	10	14	14	1	10	10	2	10	365	18	1	2
1736	10	10	10	10	10	10	#NULL!	#NULL!	10	10	10	4	10	#NULL!	#NULL!	#NULL!	1	#NULL!	#NULL!	10	10	365	#NULL!	#NULL!	1
1739	2	#NULL!	#NULL!	#NULL!	#NULL!	#NULL!	10	#NULL!	10	10	10	3	10	10	14	14	1	10	10	2	10	365	18	1	1
1741	10	10	10	10	10	10	1	#NULL!	1	1	2	4	10	10	13	13	1	1	10	10	10	365	17	1	1
1743	2	10	10	10	10	10	1	10	10	10	2	4	10	1	3	3	1	1	1	2	10	365	4	2	1
1750	#NULL!	#NULL!	#NULL!	#NULL!	#NULL!	#NULL!	10	10	10	10	2	4	10	10	14	14	1	10	10	#NULL!	10	365	18	1	1
1751	10	10	10	10	10	10	10	10	10	1	2	10	10	10	14	14	1	10	10	10	10	365	18	1	1
1760	4	#NULL!	#NULL!	#NULL!	#NULL!	10	10	10	10	1	2	4	10	10	14	14	1	10	10	4	10	365	18	1	1
1761	10	10	10	10	10	10	#NULL!	#NULL!	10	10	10	4	10	#NULL!	#NULL!	#NULL!	1	#NULL!	#NULL!	10	10	365	#NULL!	#NULL!	2
1762	2	10	10	10	10	10	10	#NULL!	10	10	10	4	10	10	14	14	1	10	10	2	10	365	18	1	1
1765	2	10	10	10	10	10	10	10	10	10	10	4	10	10	14	14	1	10	10	2	10	365	18	1	1
1768	2	#NULL!	#NULL!	#NULL!	#NULL!	#NULL!	10	2	10	10	2	3	10	10	14	14	1	10	1	2	10	365	13	2	1
1770	10	10	10	10	10	10	10	2	10	10	10	4	10	10	14	14	1	10	10	10	10	365	18	1	2
1772	2	10	10	10	10	10	10	10	10	10	10	3	10	10	14	14	1	10	10	2	10	365	18	1	2
1775	#NULL!	#NULL!	#NULL!	#NULL!	#NULL!	#NULL!	1	#NULL!	1	1	2	4	10	1	3	3	1	1	10	#NULL!	10	365	8	1	1
1786	2	10	10	10	10	10	10	2	10	10	10	3	10	10	14	14	1	10	10	2	10	365	18	1	2
1787	10	10	10	10	10	10	10	2	10	1	2	3	10	10	14	14	1	10	10	10	10	365	18	1	2
1791	10	10	10	10	10	10	10	10	10	10	2	3	10	10	14	14	1	10	10	10	10	365	18	1	1
1792	10	10	10	10	10	10	10	2	10	10	2	4	10	1	4	4	1	10	10	10	10	365	12	1	1
1793	10	#NULL!	#NULL!	#NULL!	#NULL!	#NULL!	10	2	10	1	2	4	10	10	14	14	1	10	10	10	10	365	18	1	2
1795	10	10	10	10	10	10	10	2	10	10	10	4	10	10	14	14	1	10	10	10	10	365	18	1	2
1807	2	10	10	10	10	10	10	#NULL!	1	10	2	4	10	10	14	14	1	10	1	2	10	365	13	2	1
1809	10	#NULL!	#NULL!	#NULL!	#NULL!	#NULL!	10	#NULL!	1	1	2	10	10	10	14	14	1	10	10	10	10	365	18	1	1
1810	10	#NULL!	#NULL!	#NULL!	#NULL!	#NULL!	10	10	10	10	10	4	10	10	14	14	1	10	10	10	10	365	18	1	1
1812	2	10	10	10	10	10	10	#NULL!	1	10	2	4	1	2	8	8	1	10	10	2	10	365	11	1	1
1814	10	10	10	10	10	10	10	10	1	1	2	4	10	10	14	14	1	10	10	10	10	365	18	1	1
1817	10	10	10	10	10	10	10	2	10	10	10	4	10	10	14	14	1	10	10	10	10	365	18	1	1
1818	2	10	10	10	10	10	10	10	10	1	2	4	10	10	14	14	1	10	10	2	10	365	18	1	2
1822	10	10	10	10	10	10	2	10	1	1	10	4	10	10	12	12	1	2	10	10	10	365	16	1	1
1832	2	10	10	10	10	10	10	2	10	10	10	4	10	10	14	14	1	10	10	2	10	365	18	1	2
1833	10	#NULL!	#NULL!	#NULL!	#NULL!	10	10	#NULL!	1	1	2	4	10	10	14	14	1	10	10	10	10	365	18	1	1
1834	2	10	10	10	10	10	10	10	10	10	2	4	10	10	14	14	1	10	10	2	10	365	18	1	2
1835	2	10	10	10	10	10	10	2	10	10	2	4	10	10	14	14	1	10	10	2	10	365	18	1	2
1844	10	10	10	10	10	10	10	#NULL!	1	10	2	4	10	10	14	14	1	10	10	10	10	365	18	1	1
1862	2	10	10	10	10	10	2	#NULL!	10	10	10	3	10	10	12	12	1	2	10	2	10	365	16	1	1
1863	#NULL!	#NULL!	#NULL!	#NULL!	#NULL!	#NULL!	10	2	10	10	10	4	10	10	14	14	1	10	10	#NULL!	10	365	18	1	2
1875	4	10	10	10	10	10	3	10	10	10	2	10	1	10	11	12	1	2	1	4	10	365	14	2	1
1877	10	10	10	10	10	10	10	10	10	10	10	4	10	10	14	14	1	10	10	10	10	365	18	1	1
1878	10	#NULL!	#NULL!	#NULL!	#NULL!	#NULL!	10	#NULL!	10	10	2	4	10	10	14	14	1	10	10	10	10	365	18	1	1
1882	2	10	10	10	10	10	10	#NULL!	1	1	10	4	10	10	14	14	1	10	10	2	10	365	18	1	1
1884	10	#NULL!	#NULL!	#NULL!	#NULL!	10	1	#NULL!	10	10	10	4	10	10	13	13	1	1	10	10	10	365	17	1	1
1887	2	10	10	10	10	10	10	10	10	10	2	4	10	10	14	14	1	10	10	2	10	365	18	1	1
1890	2	10	10	10	10	10	10	10	10	1	10	4	10	10	14	14	1	10	10	2	10	365	18	1	1
1891	2	#NULL!	#NULL!	#NULL!	#NULL!	10	1	#NULL!	10	1	2	4	10	1	3	3	1	1	1	2	10	365	4	2	1
1894	10	#NULL!	#NULL!	10	10	10	10	2	10	1	2	4	10	10	14	14	1	10	10	10	10	365	18	1	2
1899	10	#NULL!	#NULL!	#NULL!	#NULL!	10	10	#NULL!	1	1	2	10	10	10	14	14	1	10	10	10	10	365	18	1	1
1901	10	10	10	10	10	10	10	10	10	10	2	4	10	1	4	4	1	10	1	10	10	365	10	2	1
1902	10	10	10	10	10	10	10	10	10	10	10	3	10	10	14	14	1	10	10	10	10	365	18	1	2
1908	10	#NULL!	#NULL!	#NULL!	#NULL!	#NULL!	#NULL!	2	10	10	10	10	10	#NULL!	#NULL!	#NULL!	1	#NULL!	#NULL!	10	10	365	#NULL!	#NULL!	2
1909	2	#NULL!	#NULL!	#NULL!	#NULL!	#NULL!	1	10	10	1	10	4	10	10	13	13	1	1	10	2	10	365	17	1	1
1922	2	10	10	10	10	10	10	10	10	10	3	4	10	10	14	14	1	10	10	2	10	365	18	1	2
1923	10	#NULL!	#NULL!	#NULL!	#NULL!	#NULL!	10	#NULL!	10	10	10	10	10	10	14	14	1	10	10	10	10	365	18	1	1
1929	10	10	10	10	10	10	10	10	10	10	10	10	10	1	4	4	1	10	10	10	10	365	12	1	1
1931	2	10	10	10	10	10	10	10	10	10	2	4	10	10	14	14	1	10	10	2	10	365	18	1	1
1943	10	10	10	10	10	10	#NULL!	10	1	10	2	4	10	#NULL!	#NULL!	#NULL!	1	#NULL!	#NULL!	10	10	365	#NULL!	#NULL!	1
1945	2	10	10	10	10	10	1	10	10	10	2	10	10	10	13	13	1	1	10	2	10	365	17	1	1
1947	3	1	1	10	10	10	2	10	10	1	2	4	10	10	12	12	1	2	10	3	10	365	16	1	1
1952	10	10	10	10	10	10	10	10	10	10	2	3	10	10	14	14	1	10	10	10	10	365	18	1	1
1953	#NULL!	#NULL!	#NULL!	#NULL!	#NULL!	#NULL!	10	10	10	1	2	4	10	10	14	14	1	10	10	#NULL!	10	365	18	1	1
1958	10	10	10	10	10	10	#NULL!	#NULL!	10	10	10	10	10	#NULL!	#NULL!	#NULL!	1	#NULL!	#NULL!	10	10	365	#NULL!	#NULL!	2
1965	10	10	10	10	10	10	10	#NULL!	10	10	10	4	10	10	14	14	1	10	10	10	10	365	18	1	1
1968	#NULL!	#NULL!	#NULL!	#NULL!	#NULL!	#NULL!	#NULL!	#NULL!	10	1	10	4	10	#NULL!	#NULL!	#NULL!	1	#NULL!	#NULL!	#NULL!	10	365	#NULL!	#NULL!	1
1970	2	10	10	10	10	10	10	#NULL!	10	10	2	3	10	10	14	14	1	10	10	2	10	365	18	1	1
1982	10	10	10	10	10	10	10	2	10	1	10	4	10	10	14	14	1	10	10	10	10	365	18	1	2
1988	10	10	10	10	10	10	10	10	10	10	10	4	10	10	14	14	1	10	10	10	10	365	18	1	2
1993	10	10	10	10	10	10	1	#NULL!	1	1	2	10	10	10	13	13	1	1	10	10	10	365	17	1	1
1998	10	#NULL!	#NULL!	#NULL!	#NULL!	10	1	#NULL!	1	1	2	3	10	10	13	13	1	1	10	10	10	365	17	1	1
2002	10	10	10	10	10	10	10	10	10	1	10	3	10	10	14	14	1	10	10	10	10	365	18	1	2
2004	3	#NULL!	#NULL!	#NULL!	#NULL!	#NULL!	10	10	10	10	#NULL!	4	10	10	14	14	1	10	10	3	10	365	18	1	1
2014	#NULL!	#NULL!	#NULL!	#NULL!	#NULL!	#NULL!	10	#NULL!	1	10	10	4	10	10	14	14	1	10	1	#NULL!	10	365	13	2	1
2015	10	10	10	10	10	10	2	#NULL!	1	1	2	2	10	1	2	2	1	2	1	10	10	365	2	2	1
2026	2	10	10	10	10	10	1	#NULL!	1	10	2	4	10	10	13	13	1	1	10	2	10	365	17	1	1
2027	#NULL!	#NULL!	#NULL!	#NULL!	#NULL!	#NULL!	2	#NULL!	1	1	2	4	10	1	2	2	1	2	10	#NULL!	10	365	6	1	1
2028	2	#NULL!	#NULL!	#NULL!	#NULL!	10	2	10	10	1	2	10	10	10	12	12	1	2	10	2	10	365	16	1	1
2043	10	10	10	10	10	10	10	2	10	1	10	4	10	10	14	14	1	10	10	10	10	365	18	1	2
2044	10	10	10	10	10	10	1	#NULL!	1	1	10	4	10	1	3	3	1	1	10	10	10	365	8	1	1
2046	3	10	10	10	10	10	1	#NULL!	10	10	2	4	1	10	13	13	1	1	10	3	10	365	17	1	1
2051	2	10	10	10	10	10	10	#NULL!	1	1	2	10	10	10	14	14	1	10	10	2	10	365	18	1	1
2052	10	10	10	10	10	10	2	10	10	1	2	10	10	10	12	12	1	2	10	10	10	365	16	1	1
2054	10	10	10	10	10	10	10	10	10	1	2	4	10	10	14	14	1	10	10	10	10	365	18	1	1
2057	2	#NULL!	#NULL!	#NULL!	#NULL!	10	10	#NULL!	1	1	2	10	10	10	14	14	1	10	10	2	10	365	18	1	1
2065	10	10	10	10	10	10	2	#NULL!	10	1	10	10	1	#NULL!	#NULL!	#NULL!	1	2	#NULL!	10	10	365	#NULL!	#NULL!	1
2070	3	10	10	10	10	10	10	10	10	10	#NULL!	4	10	10	14	14	1	10	10	3	10	365	18	1	2
2077	3	10	10	1	10	10	1	10	1	1	10	3	10	10	13	13	1	1	1	3	10	365	15	2	1
2083	10	10	10	10	10	10	10	2	10	10	2	2	10	10	14	14	1	10	10	10	10	365	18	1	1
2093	10	10	10	10	10	10	10	10	10	1	2	4	10	10	14	14	1	10	10	10	10	365	18	1	1
2099	2	10	10	10	10	10	2	#NULL!	10	1	2	2	10	1	2	2	1	2	1	2	10	365	2	2	1
2101	10	10	10	10	10	10	10	#NULL!	1	1	2	10	10	10	14	14	1	10	10	10	10	365	18	1	1
2109	10	10	10	10	10	10	10	10	10	1	2	10	10	10	14	14	1	10	10	10	10	365	18	1	1
2122	2	10	10	10	10	10	10	10	10	10	10	10	10	10	14	14	1	10	10	2	10	365	18	1	1
2131	10	#NULL!	#NULL!	#NULL!	#NULL!	10	10	10	10	10	2	10	10	10	14	14	1	10	10	10	10	365	18	1	1
2136	10	10	10	10	10	10	10	10	10	10	10	4	10	1	4	4	1	10	1	10	10	365	10	2	1
2138	10	10	10	10	10	10	10	#NULL!	10	10	10	10	10	10	14	14	1	10	10	10	10	365	18	1	1
2141	10	10	10	10	10	10	10	#NULL!	10	10	10	10	10	10	14	14	1	10	10	10	10	365	18	1	1
2145	10	10	10	10	#NULL!	10	10	10	10	1	10	3	10	10	14	14	1	10	10	10	10	365	18	1	2
2146	2	10	10	10	10	10	10	10	10	10	10	4	10	10	14	14	1	10	10	2	10	365	18	1	1
2147	2	10	10	10	10	10	1	10	10	10	2	4	10	10	13	13	1	1	10	2	10	365	17	1	2
2152	10	10	10	10	10	10	2	10	10	1	2	4	10	1	2	2	1	2	1	10	10	365	2	2	1
2153	10	10	10	10	10	10	#NULL!	#NULL!	10	1	10	4	10	#NULL!	#NULL!	#NULL!	1	#NULL!	#NULL!	10	10	365	#NULL!	#NULL!	1
2157	10	10	10	10	10	10	10	10	10	1	10	4	10	10	14	14	1	10	10	10	10	365	18	1	1
2162	10	10	10	10	10	10	10	10	10	10	10	4	10	10	14	14	1	10	10	10	10	365	18	1	2
2170	10	10	10	10	10	10	10	10	10	1	2	10	10	10	14	14	1	10	10	10	10	365	18	1	2
2171	2	10	10	10	10	10	10	10	10	1	10	10	10	10	14	14	1	10	10	2	10	365	18	1	2
2173	10	10	10	10	10	10	10	10	10	1	10	4	10	10	14	14	1	10	10	10	10	365	18	1	1
2176	10	#NULL!	#NULL!	#NULL!	#NULL!	10	#NULL!	#NULL!	10	10	10	10	10	#NULL!	#NULL!	#NULL!	1	#NULL!	#NULL!	10	10	365	#NULL!	#NULL!	2
2183	10	#NULL!	#NULL!	#NULL!	#NULL!	10	10	10	10	1	10	10	10	10	14	14	1	10	10	10	10	365	18	1	2
2185	10	10	10	10	10	10	10	10	10	1	10	10	10	10	14	14	1	10	10	10	10	365	18	1	2
2187	10	10	10	10	10	10	10	10	10	10	10	4	10	10	14	14	1	10	10	10	10	365	18	1	2
2188	2	10	10	10	10	10	10	2	10	10	10	10	10	10	14	14	1	10	10	2	10	365	18	1	2
2192	10	10	10	10	10	10	10	10	10	10	10	10	10	10	14	14	1	10	10	10	10	365	18	1	1
2202	10	#NULL!	#NULL!	#NULL!	#NULL!	10	10	10	10	1	10	4	10	10	14	14	1	10	10	10	10	365	18	1	2
2207	10	10	10	10	10	10	10	10	10	10	2	4	10	10	14	14	1	10	10	10	10	365	18	1	1
2211	2	10	10	10	10	10	10	10	10	1	10	3	10	10	14	14	1	10	10	2	10	365	18	1	2
2214	10	10	10	10	10	10	10	10	10	10	2	4	10	10	14	14	1	10	10	10	10	365	18	1	2
2215	2	10	10	10	10	10	10	10	10	10	10	4	10	10	14	14	1	10	10	2	10	365	18	1	2
2223	10	10	10	10	10	10	10	10	10	10	10	4	10	10	14	14	1	10	10	10	10	365	18	1	1
2224	10	10	10	10	10	10	10	10	10	10	2	10	10	10	14	14	1	10	10	10	10	365	18	1	2
2229	10	#NULL!	#NULL!	#NULL!	#NULL!	10	#NULL!	#NULL!	10	10	10	4	10	#NULL!	#NULL!	#NULL!	1	#NULL!	#NULL!	10	10	365	#NULL!	#NULL!	1
2233	10	10	10	10	10	10	10	10	10	10	10	3	10	10	14	14	1	10	10	10	10	365	18	1	2
2234	10	10	10	10	10	10	#NULL!	#NULL!	10	10	10	4	10	#NULL!	#NULL!	#NULL!	1	#NULL!	#NULL!	10	10	365	#NULL!	#NULL!	2
2239	2	10	10	10	10	10	#NULL!	#NULL!	10	1	10	10	10	#NULL!	#NULL!	#NULL!	1	#NULL!	#NULL!	2	10	365	#NULL!	#NULL!	2
2249	10	10	10	10	10	10	2	2	10	1	2	4	10	10	12	12	1	2	10	10	10	365	16	1	1
2250	2	10	10	10	10	10	10	10	10	10	10	4	10	10	14	14	1	10	10	2	10	365	18	1	2
2253	2	10	10	10	10	10	10	10	10	10	10	10	10	10	14	14	1	10	10	2	10	365	18	1	2
2263	10	#NULL!	#NULL!	#NULL!	#NULL!	10	10	2	10	1	10	3	10	10	14	14	1	10	10	10	10	365	18	1	2
2267	2	10	10	10	10	10	10	#NULL!	10	10	10	10	10	10	14	14	1	10	10	2	10	365	18	1	1
2268	10	10	10	10	10	10	10	10	10	10	2	10	10	10	14	14	1	10	10	10	10	365	18	1	2
2271	#NULL!	#NULL!	#NULL!	#NULL!	#NULL!	#NULL!	10	10	10	10	10	4	10	1	4	4	1	10	10	#NULL!	10	365	12	1	1
2278	10	#NULL!	#NULL!	10	10	10	10	2	10	10	2	10	10	10	14	14	1	10	10	10	10	365	18	1	2
2279	2	10	10	10	10	10	2	10	10	10	10	3	10	1	2	2	1	2	1	2	10	365	2	2	1
2284	10	10	10	10	10	10	10	#NULL!	10	1	10	4	10	#NULL!	#NULL!	#NULL!	1	10	#NULL!	10	10	365	#NULL!	#NULL!	2
2285	10	10	10	10	10	10	10	10	10	1	3	10	10	10	14	14	1	10	10	10	10	365	18	1	2
2291	#NULL!	#NULL!	#NULL!	#NULL!	#NULL!	#NULL!	10	10	10	1	10	4	10	10	14	14	1	10	10	#NULL!	10	365	18	1	1
2295	10	10	10	10	10	10	10	10	1	1	10	10	10	10	14	14	1	10	10	10	10	365	18	1	2
2298	2	#NULL!	#NULL!	#NULL!	#NULL!	10	#NULL!	#NULL!	10	10	10	4	10	#NULL!	#NULL!	#NULL!	1	#NULL!	#NULL!	2	10	365	#NULL!	#NULL!	2
2303	10	10	10	10	10	10	1	10	10	1	10	4	10	1	3	3	1	1	10	10	10	365	8	1	1
2306	2	10	10	10	10	10	10	10	10	1	2	10	10	10	14	14	1	10	10	2	10	365	18	1	2
2307	10	10	10	10	10	10	2	10	10	10	10	10	10	1	2	2	1	2	10	10	10	365	6	1	1
2309	2	10	10	10	10	10	10	2	10	1	10	10	10	10	14	14	1	10	10	2	10	365	18	1	2
2313	10	10	10	10	10	10	10	10	10	1	10	4	10	1	4	4	1	10	10	10	10	365	12	1	2
2314	2	#NULL!	#NULL!	#NULL!	#NULL!	10	1	10	10	1	2	4	10	1	3	3	1	1	10	2	10	365	8	1	1
2318	2	10	10	10	10	10	#NULL!	#NULL!	10	10	10	10	10	#NULL!	#NULL!	#NULL!	1	#NULL!	#NULL!	2	10	365	#NULL!	#NULL!	2
2319	10	10	10	10	10	10	10	10	10	10	10	4	10	10	14	14	1	10	10	10	10	365	18	1	1
2321	4	#NULL!	#NULL!	#NULL!	#NULL!	10	3	2	10	1	2	10	1	10	11	12	1	2	10	4	10	365	16	1	2
2325	10	10	10	10	10	10	10	10	10	10	10	4	10	10	14	14	1	10	10	10	10	365	18	1	1
2326	10	#NULL!	#NULL!	#NULL!	#NULL!	10	10	#NULL!	10	1	10	10	10	#NULL!	#NULL!	#NULL!	1	10	#NULL!	10	10	365	#NULL!	#NULL!	2
2332	#NULL!	#NULL!	#NULL!	#NULL!	#NULL!	#NULL!	10	2	10	1	10	4	10	10	14	14	1	10	10	#NULL!	10	365	18	1	2
2333	10	10	10	10	10	10	10	10	10	10	10	4	10	10	14	14	1	10	10	10	10	365	18	1	2
2339	2	10	10	10	10	10	2	10	10	1	2	4	10	1	2	2	1	2	1	2	10	365	2	2	1
2341	#NULL!	#NULL!	#NULL!	#NULL!	#NULL!	#NULL!	#NULL!	#NULL!	10	1	10	10	10	#NULL!	#NULL!	#NULL!	1	#NULL!	#NULL!	#NULL!	10	365	#NULL!	#NULL!	2
2342	10	10	10	10	10	10	10	#NULL!	10	1	10	4	10	#NULL!	#NULL!	#NULL!	1	10	#NULL!	10	10	365	#NULL!	#NULL!	2
2347	10	10	10	10	10	10	10	10	10	10	10	3	10	10	14	14	1	10	10	10	10	365	18	1	2
2349	10	10	10	10	#NULL!	10	10	10	10	1	10	10	10	10	14	14	1	10	10	10	10	365	18	1	2
2355	10	10	10	10	10	10	10	10	10	1	2	4	10	10	14	14	1	10	10	10	10	365	18	1	2
2360	2	#NULL!	#NULL!	#NULL!	#NULL!	10	3	10	10	10	10	10	1	1	1	2	1	2	1	2	10	365	2	2	1
2361	10	10	10	10	10	10	#NULL!	#NULL!	10	1	10	10	10	#NULL!	#NULL!	#NULL!	1	#NULL!	#NULL!	10	10	365	#NULL!	#NULL!	1
2365	10	#NULL!	#NULL!	#NULL!	#NULL!	10	10	10	10	10	10	10	10	10	14	14	1	10	10	10	10	365	18	1	2
2366	2	#NULL!	#NULL!	#NULL!	#NULL!	10	10	10	10	1	2	4	10	10	14	14	1	10	10	2	10	365	18	1	2
2369	10	10	10	10	10	10	10	2	10	10	10	10	10	10	14	14	1	10	10	10	10	365	18	1	2
2370	#NULL!	#NULL!	#NULL!	#NULL!	#NULL!	#NULL!	10	10	10	1	10	3	10	10	14	14	1	10	10	#NULL!	10	365	18	1	2
2372	10	10	10	10	10	10	10	10	10	10	10	3	10	10	14	14	1	10	10	10	10	365	18	1	2
2376	10	10	10	10	10	10	10	10	10	10	2	10	10	1	4	4	1	10	#NULL!	10	10	365	#NULL!	#NULL!	1
2378	10	10	10	10	10	10	10	10	10	10	10	10	10	10	14	14	1	10	10	10	10	365	18	1	2
2382	10	10	10	10	10	10	10	10	10	1	10	4	10	10	14	14	1	10	10	10	10	365	18	1	1
2387	10	10	10	10	10	10	10	10	10	1	10	4	10	10	14	14	1	10	10	10	10	365	18	1	1
2396	2	10	10	10	10	10	#NULL!	#NULL!	10	10	10	10	10	#NULL!	#NULL!	#NULL!	1	#NULL!	#NULL!	2	10	365	#NULL!	#NULL!	1
2398	10	#NULL!	#NULL!	#NULL!	#NULL!	10	10	10	10	1	10	4	10	10	14	14	1	10	10	10	10	365	18	1	1
2400	10	10	10	10	10	10	10	10	10	10	2	10	10	10	14	14	1	10	10	10	10	365	18	1	2
2406	10	10	10	10	10	10	10	10	10	10	2	3	10	10	14	14	1	10	10	10	10	365	18	1	2
2408	2	#NULL!	#NULL!	#NULL!	#NULL!	10	10	10	10	10	10	4	10	1	4	4	1	10	10	2	10	365	12	1	2
2414	2	10	10	10	10	10	2	10	10	1	10	4	10	10	12	12	1	2	10	2	10	365	16	1	1
2417	10	10	10	10	10	10	10	10	10	1	2	4	10	10	14	14	1	10	10	10	10	365	18	1	1
2421	10	10	10	10	10	10	1	10	10	10	10	4	10	1	3	3	1	1	1	10	10	365	4	2	1
2423	10	10	10	10	10	10	10	10	10	10	2	4	10	1	4	4	1	10	10	10	10	365	12	1	1
2424	10	10	10	10	10	10	10	10	10	10	10	3	10	10	14	14	1	10	10	10	10	365	18	1	2
2428	10	#NULL!	#NULL!	#NULL!	#NULL!	10	10	10	10	10	2	4	10	10	14	14	1	10	10	10	10	365	18	1	1
2429	10	10	10	10	10	10	10	10	10	1	10	10	10	10	14	14	1	10	10	10	10	365	18	1	2
2436	10	#NULL!	#NULL!	#NULL!	#NULL!	10	10	10	10	1	10	4	10	10	14	14	1	10	10	10	10	365	18	1	1
2439	10	10	10	10	10	10	10	10	10	10	2	4	10	10	14	14	1	10	10	10	10	365	18	1	1
2442	10	10	10	10	10	10	10	10	10	10	10	3	10	10	14	14	1	10	10	10	10	365	18	1	2
2445	2	10	10	10	10	10	2	10	10	10	10	10	10	1	2	2	1	2	1	2	10	365	2	2	1
2457	3	10	10	10	10	10	10	10	10	1	3	10	10	10	14	14	1	10	10	3	10	365	18	1	2
2458	10	10	10	10	10	10	#NULL!	#NULL!	10	10	10	10	10	#NULL!	#NULL!	#NULL!	1	#NULL!	#NULL!	10	10	365	#NULL!	#NULL!	2
2459	10	10	10	10	10	10	2	10	10	1	10	4	10	1	2	2	1	2	10	10	10	365	6	1	1
2463	10	10	10	10	10	10	10	10	10	10	2	4	10	10	14	14	1	10	10	10	10	365	18	1	1
2477	10	10	10	10	10	10	10	10	10	1	10	4	10	10	14	14	1	10	10	10	10	365	18	1	2
2478	2	10	10	10	10	10	10	10	10	1	10	10	10	10	14	14	1	10	10	2	10	365	18	1	2
2486	2	10	10	10	10	10	10	10	10	1	10	10	10	10	14	14	1	10	10	2	10	365	18	1	2
2490	10	10	10	10	10	10	1	10	1	10	2	10	10	10	13	13	1	1	10	10	10	365	17	1	2
2492	4	10	10	10	10	1	3	4	10	1	3	3	1	10	11	12	1	2	10	4	1	17	16	1	2
2495	10	10	10	10	10	10	10	2	10	1	10	3	10	10	14	14	1	10	10	10	10	365	18	1	2
2497	10	10	10	10	10	10	2	2	10	10	2	4	10	1	2	2	1	2	10	10	10	365	6	1	1
2501	10	10	10	10	10	10	10	10	10	10	2	4	10	10	14	14	1	10	10	10	10	365	18	1	1
2505	2	10	10	10	10	10	10	10	10	10	10	4	10	1	4	4	1	10	10	2	10	365	12	1	2
2508	10	10	10	10	#NULL!	10	10	10	10	10	10	10	10	10	14	14	1	10	10	10	10	365	18	1	2
2509	2	10	10	10	10	10	#NULL!	#NULL!	10	10	10	10	10	#NULL!	#NULL!	#NULL!	1	#NULL!	#NULL!	2	10	365	#NULL!	#NULL!	2
2516	10	10	10	10	10	10	10	10	10	10	10	4	10	10	14	14	1	10	10	10	10	365	18	1	1
2517	10	10	10	10	10	10	10	10	10	10	2	4	10	1	4	4	1	10	10	10	10	365	12	1	2
2521	10	10	10	10	10	10	10	10	10	10	2	10	10	10	14	14	1	10	10	10	10	365	18	1	2
2522	2	10	10	10	10	10	2	10	10	10	2	3	10	1	2	2	1	2	1	2	10	365	2	2	1
2524	10	10	10	10	10	10	10	10	10	1	2	10	10	10	14	14	1	10	10	10	10	365	18	1	2
2528	2	10	10	10	10	10	10	2	10	10	10	3	10	10	14	14	1	10	10	2	10	365	18	1	2
2534	10	10	10	10	10	10	10	10	10	10	2	10	10	10	14	14	1	10	10	10	10	365	18	1	2
2535	10	#NULL!	#NULL!	#NULL!	#NULL!	#NULL!	10	10	10	1	10	4	10	10	14	14	1	10	10	10	10	365	18	1	1
2538	10	#NULL!	#NULL!	#NULL!	#NULL!	#NULL!	10	10	10	1	10	4	10	10	14	14	1	10	10	10	10	365	18	1	1
2549	10	10	10	10	10	10	10	#NULL!	10	1	10	10	10	#NULL!	#NULL!	#NULL!	1	10	#NULL!	10	10	365	#NULL!	#NULL!	2
2551	10	#NULL!	#NULL!	#NULL!	#NULL!	#NULL!	2	10	10	1	10	4	10	10	12	12	1	2	10	10	10	365	16	1	1
2553	10	10	10	10	10	10	1	10	10	1	2	4	10	10	13	13	1	1	10	10	10	365	17	1	1
2558	2	10	10	10	10	10	10	10	10	10	10	3	10	10	14	14	1	10	10	2	10	365	18	1	2
2559	2	10	10	10	10	10	10	10	10	10	2	10	10	10	14	14	1	10	10	2	10	365	18	1	2
2560	2	10	10	10	10	10	1	10	10	10	10	4	10	10	13	13	1	1	10	2	10	365	17	1	1
2561	10	10	10	10	10	10	10	10	10	10	10	10	10	10	14	14	1	10	10	10	10	365	18	1	2
2562	10	#NULL!	#NULL!	#NULL!	#NULL!	10	10	10	10	1	10	10	10	10	14	14	1	10	10	10	10	365	18	1	2
2567	10	#NULL!	#NULL!	#NULL!	#NULL!	10	10	10	10	1	10	4	10	10	14	14	1	10	10	10	10	365	18	1	1
2568	10	10	10	10	10	10	10	10	10	1	2	4	10	10	14	14	1	10	10	10	10	365	18	1	1
2572	10	10	10	10	10	10	#NULL!	#NULL!	10	10	10	4	10	#NULL!	#NULL!	#NULL!	1	#NULL!	#NULL!	10	10	365	#NULL!	#NULL!	2
2582	#NULL!	#NULL!	#NULL!	#NULL!	#NULL!	#NULL!	10	10	10	10	10	10	10	10	14	14	1	10	10	#NULL!	10	365	18	1	2
2584	2	10	10	10	10	10	10	10	10	10	10	10	10	10	14	14	1	10	10	2	10	365	18	1	2
2589	10	10	10	10	10	10	10	10	10	1	10	10	10	10	14	14	1	10	10	10	10	365	18	1	2
2590	10	10	10	10	10	10	10	10	10	1	10	10	10	10	14	14	1	10	10	10	10	365	18	1	2
2592	3	10	10	10	10	1	2	4	10	1	3	2	1	1	2	2	1	2	1	3	10	365	2	2	2
2593	2	#NULL!	#NULL!	#NULL!	#NULL!	10	10	10	10	1	10	4	10	10	14	14	1	10	10	2	10	365	18	1	2
2598	10	10	10	10	10	10	10	#NULL!	10	1	10	10	10	#NULL!	#NULL!	#NULL!	1	10	#NULL!	10	10	365	#NULL!	#NULL!	2
2605	#NULL!	#NULL!	#NULL!	#NULL!	#NULL!	#NULL!	1	10	10	1	2	4	10	10	13	13	1	1	10	#NULL!	10	365	17	1	1
2608	2	#NULL!	#NULL!	#NULL!	#NULL!	10	2	2	10	10	2	10	10	10	12	12	1	2	10	2	10	365	16	1	2
2612	2	10	10	10	10	10	2	10	1	10	2	3	1	10	12	12	1	2	10	2	10	365	16	1	2
2615	10	10	10	10	10	10	10	10	10	10	2	4	10	10	14	14	1	10	10	10	10	365	18	1	1
2616	10	10	10	10	10	10	1	10	10	10	2	4	10	10	13	13	1	1	10	10	10	365	17	1	1
2617	2	10	10	10	10	10	10	10	10	1	10	10	10	10	14	14	1	10	10	2	10	365	18	1	2
2618	10	10	10	10	10	10	10	10	10	10	10	4	10	10	14	14	1	10	10	10	10	365	18	1	2
2624	10	#NULL!	#NULL!	#NULL!	#NULL!	10	10	2	10	1	10	3	10	10	14	14	1	10	10	10	10	365	18	1	2
2627	#NULL!	#NULL!	#NULL!	#NULL!	#NULL!	#NULL!	2	10	10	10	10	10	1	10	12	12	1	2	10	#NULL!	10	365	16	1	2
2628	2	10	10	10	10	10	2	10	10	10	2	4	10	10	12	12	1	2	10	2	10	365	16	1	1
2633	10	10	10	10	10	10	10	10	10	1	2	10	10	10	14	14	1	10	10	10	10	365	18	1	2
2634	10	10	10	10	10	10	2	#NULL!	10	1	2	4	10	1	2	2	1	2	10	10	10	365	6	1	1
2638	10	10	10	10	10	10	10	10	10	1	10	3	10	10	14	14	1	10	10	10	10	365	18	1	2
2640	10	10	10	10	10	10	10	10	1	1	10	10	10	10	14	14	1	10	10	10	10	365	18	1	2
2641	10	10	10	10	10	10	10	#NULL!	10	10	2	4	10	1	4	4	1	10	10	10	10	365	12	1	1
2644	10	10	10	10	10	10	10	10	10	1	10	10	10	10	14	14	1	10	10	10	10	365	18	1	1
2646	2	10	10	10	10	10	2	#NULL!	10	10	10	10	10	1	2	2	1	2	10	2	10	365	6	1	1
2647	10	10	10	10	10	10	#NULL!	#NULL!	10	10	10	10	10	#NULL!	#NULL!	#NULL!	1	#NULL!	#NULL!	10	10	365	#NULL!	#NULL!	2
2648	2	10	10	10	10	10	#NULL!	#NULL!	10	1	10	10	10	#NULL!	#NULL!	#NULL!	1	#NULL!	#NULL!	2	10	365	#NULL!	#NULL!	2
2653	2	10	10	10	10	10	10	10	10	10	10	3	10	10	14	14	1	10	10	2	10	365	18	1	2
2656	#NULL!	#NULL!	#NULL!	#NULL!	#NULL!	#NULL!	#NULL!	#NULL!	10	10	10	10	10	#NULL!	#NULL!	#NULL!	1	#NULL!	#NULL!	#NULL!	10	365	#NULL!	#NULL!	2
2659	10	10	10	10	10	10	10	2	10	1	10	3	10	10	14	14	1	10	10	10	10	365	18	1	2
2660	#NULL!	#NULL!	#NULL!	#NULL!	#NULL!	#NULL!	10	10	10	10	10	10	10	10	14	14	1	10	10	#NULL!	10	365	18	1	2
2661	10	10	10	10	10	10	10	10	10	1	2	4	10	10	14	14	1	10	10	10	10	365	18	1	1
2666	2	10	10	10	10	10	10	10	10	1	10	10	10	10	14	14	1	10	10	2	10	365	18	1	2
2667	10	10	10	10	10	10	10	10	10	10	10	2	10	1	4	4	1	10	10	10	10	365	12	1	1
2671	2	10	10	10	10	10	10	2	10	1	10	4	10	10	14	14	1	10	10	2	10	365	18	1	2
2680	10	10	10	10	10	10	10	10	10	10	10	4	10	1	4	4	1	10	10	10	10	365	12	1	1
2682	10	10	10	10	10	10	10	10	10	1	2	10	10	10	14	14	1	10	10	10	10	365	18	1	2
2684	10	10	10	10	10	10	10	10	10	10	2	10	10	1	4	4	1	10	10	10	10	365	12	1	2
2693	10	10	10	10	10	10	10	10	10	1	2	10	10	10	14	14	1	10	10	10	10	365	18	1	2
2694	10	10	10	10	10	10	10	10	10	1	2	3	10	1	4	4	1	10	10	10	10	365	12	1	1
2700	2	10	10	10	10	10	10	10	10	1	10	10	10	10	14	14	1	10	10	2	10	365	18	1	2
2701	10	10	10	10	10	10	10	2	10	1	2	4	10	10	14	14	1	10	10	10	10	365	18	1	1
2715	10	10	10	10	10	10	10	2	10	1	10	4	10	10	14	14	1	10	10	10	10	365	18	1	1
2716	10	10	10	10	10	10	10	#NULL!	10	1	10	10	10	#NULL!	#NULL!	#NULL!	1	10	#NULL!	10	10	365	#NULL!	#NULL!	2
2719	10	10	10	10	10	10	10	#NULL!	10	1	10	10	10	#NULL!	#NULL!	#NULL!	1	10	#NULL!	10	10	365	#NULL!	#NULL!	2
2732	10	10	10	10	10	10	10	10	10	1	10	10	10	10	14	14	1	10	10	10	10	365	18	1	2
2736	10	10	10	10	10	10	10	10	10	1	3	10	10	10	14	14	1	10	10	10	10	365	18	1	2
2737	3	10	10	10	10	10	1	10	10	1	10	10	10	1	3	3	1	1	10	3	10	365	8	1	1
2742	10	10	10	10	10	10	10	10	10	1	10	4	10	10	14	14	1	10	10	10	10	365	18	1	1
2746	2	10	10	10	10	10	10	10	10	10	10	3	10	10	14	14	1	10	10	2	10	365	18	1	2
2748	10	10	10	10	10	10	10	10	10	1	10	10	10	10	14	14	1	10	10	10	10	365	18	1	2
2749	10	10	10	10	10	10	10	10	10	1	10	4	10	10	14	14	1	10	10	10	10	365	18	1	2
2750	2	10	10	10	10	10	10	10	10	10	10	4	10	10	14	14	1	10	10	2	10	365	18	1	2
2756	2	10	10	10	10	10	1	10	10	1	2	3	10	10	13	13	1	1	10	2	10	365	17	1	2
2761	10	10	10	10	10	10	10	10	10	10	10	3	10	10	14	14	1	10	10	10	10	365	18	1	2
2763	#NULL!	#NULL!	#NULL!	#NULL!	#NULL!	#NULL!	10	10	10	10	10	10	10	10	14	14	1	10	10	#NULL!	10	365	18	1	1
2766	10	10	10	10	10	10	10	#NULL!	10	1	10	10	10	#NULL!	#NULL!	#NULL!	1	10	#NULL!	10	10	365	#NULL!	#NULL!	2
2770	2	#NULL!	#NULL!	#NULL!	#NULL!	10	10	10	10	10	10	4	10	10	14	14	1	10	10	2	10	365	18	1	1
2774	10	10	10	10	10	10	10	2	10	1	2	4	10	10	14	14	1	10	10	10	10	365	18	1	2
2780	2	10	10	10	10	10	10	10	10	10	3	10	10	10	14	14	1	10	10	2	10	365	18	1	2
2793	10	10	10	10	10	10	10	10	10	1	2	10	10	10	14	14	1	10	10	10	10	365	18	1	1
2794	10	#NULL!	#NULL!	#NULL!	#NULL!	10	1	#NULL!	1	1	2	4	10	10	13	13	1	1	10	10	10	365	17	1	1
2796	10	10	10	10	10	10	10	10	10	1	2	10	10	10	14	14	1	10	10	10	10	365	18	1	2
2797	2	10	10	10	10	10	10	10	10	10	3	10	10	10	14	14	1	10	10	2	10	365	18	1	2
2798	2	10	10	10	10	10	10	10	10	1	10	10	10	10	14	14	1	10	10	2	10	365	18	1	2
2802	10	10	10	10	10	10	10	10	10	1	10	10	10	10	14	14	1	10	10	10	10	365	18	1	2
2804	10	10	10	10	10	10	10	10	10	10	10	4	10	10	14	14	1	10	10	10	10	365	18	1	2
2805	10	10	10	10	10	10	#NULL!	2	10	1	10	3	10	#NULL!	#NULL!	#NULL!	1	#NULL!	#NULL!	10	10	365	#NULL!	#NULL!	2
2806	10	10	10	10	10	10	10	10	10	10	10	4	10	10	14	14	1	10	10	10	10	365	18	1	1
2812	10	10	10	10	10	10	10	10	10	1	10	2	10	10	14	14	1	10	10	10	10	365	18	1	2
2818	3	10	10	10	10	10	10	10	10	1	10	2	10	1	4	4	1	10	10	3	10	365	12	1	2
2838	10	10	10	10	10	10	10	2	10	10	10	10	10	10	14	14	1	10	10	10	10	365	18	1	2
2839	4	#NULL!	#NULL!	#NULL!	#NULL!	10	10	10	10	1	10	4	10	10	14	14	1	10	10	4	10	365	18	1	2
2843	2	10	10	10	10	10	1	10	10	10	2	10	10	10	13	13	1	1	10	2	10	365	17	1	1
2846	10	10	10	10	10	10	10	10	10	1	10	10	10	10	14	14	1	10	10	10	10	365	18	1	2
2857	2	10	10	10	10	10	10	10	10	10	10	4	10	10	14	14	1	10	10	2	10	365	18	1	2
2858	10	10	10	10	10	10	10	10	10	1	10	10	10	10	14	14	1	10	10	10	10	365	18	1	1
2861	2	10	10	10	10	10	10	10	10	10	10	4	10	10	14	14	1	10	10	2	10	365	18	1	2
2863	#NULL!	#NULL!	#NULL!	#NULL!	#NULL!	#NULL!	2	10	10	1	2	10	10	1	2	2	1	2	1	#NULL!	10	365	2	2	1
2866	10	#NULL!	#NULL!	#NULL!	#NULL!	10	10	10	10	1	10	4	10	10	14	14	1	10	10	10	10	365	18	1	1
2868	#NULL!	#NULL!	#NULL!	#NULL!	#NULL!	#NULL!	10	10	10	1	10	10	10	1	4	4	1	10	10	#NULL!	10	365	12	1	2
2869	2	10	10	10	10	10	10	10	10	1	10	2	10	10	14	14	1	10	10	2	10	365	18	1	2
2874	10	10	10	10	10	10	10	10	10	10	10	10	10	10	14	14	1	10	10	10	10	365	18	1	2
2884	2	10	10	10	10	10	10	10	10	10	10	4	10	10	14	14	1	10	10	2	10	365	18	1	1
2887	2	10	10	10	10	10	10	10	10	10	10	3	10	10	14	14	1	10	10	2	10	365	18	1	1
2895	#NULL!	#NULL!	#NULL!	#NULL!	#NULL!	10	10	10	10	10	2	4	10	10	14	14	1	10	10	#NULL!	10	365	18	1	2
2901	10	10	10	10	10	10	10	10	10	10	10	10	10	10	14	14	1	10	10	10	10	365	18	1	2
2904	10	10	10	10	10	10	10	10	10	1	10	3	10	10	14	14	1	10	10	10	10	365	18	1	2
2905	2	10	10	10	10	10	1	2	10	1	10	4	10	1	3	3	1	1	10	2	10	365	8	1	2
2906	10	10	10	10	10	10	1	10	10	1	2	10	10	10	13	13	1	1	10	10	10	365	17	1	1
2908	10	10	10	10	10	10	10	10	10	10	10	4	10	1	4	4	1	10	10	10	10	365	12	1	1
2912	2	10	10	10	10	10	10	10	10	10	10	3	10	10	14	14	1	10	10	2	10	365	18	1	2
2915	10	10	10	10	10	10	1	10	10	10	2	10	10	10	13	13	1	1	10	10	10	365	17	1	2
2927	10	10	10	10	10	10	10	10	10	1	10	10	10	10	14	14	1	10	10	10	10	365	18	1	2
2928	2	10	10	10	10	10	10	2	10	1	10	10	10	10	14	14	1	10	10	2	10	365	18	1	2
2931	#NULL!	#NULL!	#NULL!	#NULL!	#NULL!	#NULL!	10	10	10	1	2	3	10	10	14	14	1	10	10	#NULL!	10	365	18	1	2
2939	10	10	10	10	10	10	10	10	10	1	10	10	10	10	14	14	1	10	10	10	10	365	18	1	2
2943	2	10	10	10	10	10	10	10	10	1	2	10	10	10	14	14	1	10	10	2	10	365	18	1	2
2949	10	10	10	10	10	10	10	10	10	1	10	10	10	10	14	14	1	10	10	10	10	365	18	1	2
2951	#NULL!	#NULL!	#NULL!	#NULL!	#NULL!	#NULL!	10	10	10	1	2	10	10	10	14	14	1	10	10	#NULL!	10	365	18	1	2
2963	10	10	10	10	10	10	10	#NULL!	10	10	2	4	10	10	14	14	1	10	10	10	10	365	18	1	1
2964	10	10	10	10	10	10	10	#NULL!	10	1	10	10	10	#NULL!	#NULL!	#NULL!	1	10	#NULL!	10	10	365	#NULL!	#NULL!	1
2966	10	10	10	10	10	10	10	#NULL!	1	1	2	10	10	10	14	14	1	10	10	10	10	365	18	1	1
2971	10	10	10	10	10	10	1	10	10	10	2	4	10	10	13	13	1	1	10	10	10	365	17	1	1
2972	10	10	10	10	10	10	1	#NULL!	1	10	2	3	10	10	13	13	1	1	10	10	10	365	17	1	1
2974	10	#NULL!	#NULL!	#NULL!	#NULL!	10	10	10	10	10	10	4	10	10	14	14	1	10	10	10	10	365	18	1	2
2975	10	#NULL!	#NULL!	#NULL!	#NULL!	10	10	10	10	10	2	4	10	10	14	14	1	10	10	10	10	365	18	1	2
2976	10	10	10	10	10	10	10	10	10	10	10	4	10	10	14	14	1	10	10	10	10	365	18	1	2
2977	2	10	10	10	10	10	1	10	1	1	2	4	10	10	13	13	1	1	10	2	10	365	17	1	1
2978	10	10	10	10	10	10	10	10	10	10	2	4	10	1	4	4	1	10	10	10	10	365	12	1	2
2981	10	10	10	10	10	10	10	2	10	1	2	10	10	10	14	14	1	10	10	10	10	365	18	1	1
2982	10	10	10	10	10	10	10	2	10	1	10	4	10	10	14	14	1	10	10	10	10	365	18	1	2
2983	#NULL!	#NULL!	#NULL!	#NULL!	#NULL!	#NULL!	10	#NULL!	1	10	10	10	10	10	14	14	1	10	10	#NULL!	10	365	18	1	2
2987	2	#NULL!	#NULL!	#NULL!	#NULL!	10	10	10	10	1	10	4	10	10	14	14	1	10	10	2	10	365	18	1	2
2988	10	10	10	10	10	10	2	10	10	10	10	4	10	10	12	12	1	2	1	10	10	365	14	2	1
2990	10	10	10	10	10	10	10	#NULL!	10	10	10	4	10	#NULL!	#NULL!	#NULL!	1	10	#NULL!	10	10	365	#NULL!	#NULL!	1
2991	10	10	10	10	10	10	10	10	10	1	2	10	10	10	14	14	1	10	10	10	10	365	18	1	2
2995	10	10	10	10	10	10	#NULL!	#NULL!	10	10	10	3	10	#NULL!	#NULL!	#NULL!	1	#NULL!	#NULL!	10	10	365	#NULL!	#NULL!	2
2998	10	10	10	10	10	10	10	10	10	1	10	3	10	10	14	14	1	10	10	10	10	365	18	1	2
2999	10	10	10	10	10	10	10	10	10	1	10	10	10	10	14	14	1	10	10	10	10	365	18	1	1
3002	10	10	10	10	10	10	10	10	10	10	10	10	10	10	14	14	1	10	10	10	10	365	18	1	2
3003	2	10	10	10	10	10	10	2	10	1	10	4	10	10	14	14	1	10	10	2	10	365	18	1	1
3005	10	10	10	10	10	10	10	10	10	10	10	4	10	10	14	14	1	10	10	10	10	365	18	1	2
3006	2	10	10	10	10	10	#NULL!	#NULL!	10	1	10	10	10	#NULL!	#NULL!	#NULL!	1	#NULL!	#NULL!	2	10	365	#NULL!	#NULL!	2
3007	10	10	10	10	10	10	10	10	10	10	10	3	10	10	14	14	1	10	10	10	10	365	18	1	2
3009	10	10	10	10	10	10	#NULL!	#NULL!	10	10	10	4	10	#NULL!	#NULL!	#NULL!	1	#NULL!	#NULL!	10	10	365	#NULL!	#NULL!	2
3011	2	10	10	10	10	10	10	10	10	10	10	3	10	10	14	14	1	10	10	2	10	365	18	1	2
3013	2	10	10	10	10	10	2	10	10	10	2	10	2	1	2	2	1	2	1	2	10	365	2	2	1
3014	10	10	10	10	10	10	#NULL!	#NULL!	10	10	10	4	10	#NULL!	#NULL!	#NULL!	1	#NULL!	#NULL!	10	10	365	#NULL!	#NULL!	1
3015	#NULL!	#NULL!	#NULL!	#NULL!	#NULL!	#NULL!	10	10	10	1	10	4	10	10	14	14	1	10	10	#NULL!	10	365	18	1	2
3017	10	10	10	10	10	10	#NULL!	#NULL!	10	10	10	10	10	#NULL!	#NULL!	#NULL!	1	#NULL!	#NULL!	10	10	365	#NULL!	#NULL!	1
3018	10	10	10	10	10	10	10	10	10	10	10	4	10	10	14	14	1	10	10	10	10	365	18	1	2
3019	10	10	10	10	10	10	10	10	10	1	2	3	10	10	14	14	1	10	10	10	10	365	18	1	2
3020	10	10	10	10	10	10	1	10	10	10	2	10	10	10	13	13	1	1	10	10	10	365	17	1	1
3022	10	10	10	10	10	10	10	10	10	10	10	10	10	10	14	14	1	10	10	10	10	365	18	1	1
3023	10	10	10	10	10	10	10	#NULL!	1	1	2	10	10	10	14	14	1	10	10	10	10	365	18	1	1
3025	2	10	10	10	10	10	10	10	10	1	2	4	10	10	14	14	1	10	10	2	10	365	18	1	1
3026	#NULL!	#NULL!	#NULL!	#NULL!	#NULL!	#NULL!	10	10	10	10	10	4	10	10	14	14	1	10	10	#NULL!	10	365	18	1	2
3027	10	10	10	10	10	10	10	#NULL!	10	10	10	10	10	10	14	14	1	10	10	10	10	365	18	1	1
3028	#NULL!	#NULL!	#NULL!	#NULL!	#NULL!	#NULL!	1	10	10	10	10	4	1	1	3	3	1	1	10	#NULL!	10	365	8	1	1
3030	2	10	10	10	10	10	2	10	1	10	2	3	10	1	2	2	1	2	1	2	10	365	2	2	1
3032	2	10	10	10	10	10	10	10	1	1	2	4	10	10	14	14	1	10	10	2	10	365	18	1	1
3033	2	10	10	10	10	10	10	10	10	1	2	4	10	10	14	14	1	10	10	2	10	365	18	1	2
3035	2	10	10	10	10	10	1	#NULL!	1	10	2	4	10	10	13	13	1	1	10	2	10	365	17	1	1
3037	2	10	10	10	10	10	10	10	10	10	10	4	10	10	14	14	1	10	10	2	10	365	18	1	2
3038	2	10	10	10	10	10	10	10	10	1	10	2	10	10	14	14	1	10	10	2	10	365	18	1	2
3039	3	10	10	10	10	10	10	2	10	10	2	10	10	10	14	14	1	10	10	3	10	365	18	1	2
3040	10	10	10	10	10	10	10	10	10	1	10	3	10	10	14	14	1	10	10	10	10	365	18	1	2
3044	10	10	1	10	10	10	10	10	10	10	2	10	10	10	14	14	1	10	10	10	10	365	18	1	1
3047	10	#NULL!	#NULL!	#NULL!	#NULL!	10	10	#NULL!	1	1	2	4	10	10	14	14	1	10	10	10	10	365	18	1	1
3048	10	10	10	10	10	10	10	10	10	10	10	10	10	10	14	14	1	10	10	10	10	365	18	1	1
3050	2	10	10	10	10	10	10	10	10	10	10	3	10	10	14	14	1	10	10	2	10	365	18	1	2
3051	2	10	10	10	10	10	10	10	10	10	10	4	10	10	14	14	1	10	10	2	10	365	18	1	1
3052	2	10	10	10	10	10	10	2	10	10	2	4	10	10	14	14	1	10	10	2	10	365	18	1	2
3055	10	10	10	10	10	10	10	10	10	10	10	4	10	10	14	14	1	10	10	10	10	365	18	1	1
3056	2	10	10	10	10	10	10	2	1	10	10	4	10	10	14	14	1	10	10	2	10	365	18	1	2
3058	10	10	10	10	10	10	10	2	10	10	10	4	10	10	14	14	1	10	10	10	10	365	18	1	2
3062	10	10	10	10	10	10	10	10	10	1	2	4	10	10	14	14	1	10	10	10	10	365	18	1	2
3063	2	10	10	10	10	10	#NULL!	#NULL!	10	10	10	4	10	#NULL!	#NULL!	#NULL!	1	#NULL!	#NULL!	2	10	365	#NULL!	#NULL!	2
3065	2	10	10	10	10	10	2	10	10	1	10	3	10	1	2	2	1	2	1	2	10	365	2	2	1
3067	10	10	10	10	10	10	#NULL!	10	10	10	2	10	10	#NULL!	#NULL!	#NULL!	1	#NULL!	#NULL!	10	10	365	#NULL!	#NULL!	1
3068	2	10	10	10	10	10	10	#NULL!	10	10	2	3	10	10	14	14	1	10	10	2	10	365	18	1	1
3069	10	10	10	10	10	10	#NULL!	#NULL!	10	10	10	4	10	#NULL!	#NULL!	#NULL!	1	#NULL!	#NULL!	10	10	365	#NULL!	#NULL!	2
3070	10	10	10	10	10	10	10	2	10	10	10	3	10	1	4	4	1	10	10	10	10	365	12	1	2
3071	10	10	10	10	10	10	10	10	10	1	10	4	10	10	14	14	1	10	10	10	10	365	18	1	2
3072	2	10	10	10	10	10	10	10	1	10	10	10	10	10	14	14	1	10	10	2	10	365	18	1	2
3074	2	10	10	10	10	10	1	10	10	1	2	4	10	1	3	3	1	1	10	2	10	365	8	1	1
3076	10	10	10	10	10	10	10	10	10	10	10	4	10	10	14	14	1	10	10	10	10	365	18	1	2
3079	2	10	10	10	10	10	10	10	10	10	10	4	10	10	14	14	1	10	10	2	10	365	18	1	2
3081	2	10	10	10	10	10	10	10	10	10	10	4	10	10	14	14	1	10	10	2	10	365	18	1	2
3082	10	10	10	10	10	10	1	10	10	10	2	4	10	1	3	3	1	1	10	10	10	365	8	1	1
3087	2	10	10	10	10	10	10	10	10	10	10	10	10	10	14	14	1	10	10	2	10	365	18	1	2
3089	3	10	10	10	10	10	2	10	10	1	2	4	1	10	12	12	1	2	10	3	10	365	16	1	1
3093	10	10	10	10	10	10	10	2	10	10	#NULL!	4	10	10	14	14	1	10	10	10	10	365	18	1	1
3095	10	10	10	10	10	10	10	10	10	10	2	4	10	1	4	4	1	10	1	10	10	365	10	2	1
3100	10	10	10	10	10	10	1	10	10	10	2	3	10	10	13	13	1	1	10	10	10	365	17	1	1
3101	10	10	10	10	10	10	10	#NULL!	10	10	10	4	10	10	14	14	1	10	10	10	10	365	18	1	1
3110	10	10	10	10	10	10	#NULL!	#NULL!	10	10	10	4	10	#NULL!	#NULL!	#NULL!	1	#NULL!	#NULL!	10	10	365	#NULL!	#NULL!	2
3114	10	10	10	10	10	10	10	10	10	10	10	4	10	10	14	14	1	10	10	10	10	365	18	1	2
3116	10	10	10	10	10	10	10	2	10	10	10	4	10	1	4	4	1	10	10	10	10	365	12	1	2
3119	10	10	10	10	10	10	2	2	10	10	2	10	10	10	12	12	1	2	1	10	10	365	14	2	1
3120	10	#NULL!	#NULL!	#NULL!	#NULL!	10	10	10	10	10	10	4	10	10	14	14	1	10	10	10	10	365	18	1	2
3123	10	#NULL!	#NULL!	#NULL!	#NULL!	10	10	10	10	10	2	4	10	10	14	14	1	10	10	10	10	365	18	1	2
3126	2	#NULL!	#NULL!	#NULL!	#NULL!	10	10	#NULL!	1	10	2	10	10	10	14	14	1	10	10	2	10	365	18	1	1
3128	10	10	10	10	10	10	10	10	10	10	10	10	10	10	14	14	1	10	10	10	10	365	18	1	2
3131	10	10	10	10	10	10	10	10	1	10	10	4	10	10	14	14	1	10	10	10	10	365	18	1	1
3137	2	10	10	10	10	10	10	10	10	10	10	3	10	10	14	14	1	10	10	2	10	365	18	1	2
3140	10	10	10	10	10	10	10	10	10	1	2	4	10	10	14	14	1	10	10	10	10	365	18	1	1
3146	2	10	10	10	10	10	10	10	10	10	2	10	10	10	14	14	1	10	10	2	10	365	18	1	1
3147	2	10	10	10	10	10	2	#NULL!	10	10	10	3	10	1	2	2	1	2	1	2	10	365	2	2	1
3148	2	10	10	10	10	10	1	10	10	10	10	4	10	1	3	3	1	1	10	2	10	365	8	1	2
3149	10	10	10	10	10	10	10	#NULL!	10	10	10	4	10	10	14	14	1	10	10	10	10	365	18	1	1
3150	10	10	10	10	10	10	10	10	10	10	10	4	10	10	14	14	1	10	10	10	10	365	18	1	1
3151	10	10	10	10	10	10	10	10	10	10	2	4	10	10	14	14	1	10	10	10	10	365	18	1	2
3152	2	10	10	10	10	10	10	10	10	10	10	10	10	10	14	14	1	10	10	2	10	365	18	1	2
3154	2	10	10	10	10	10	2	10	10	1	10	4	10	10	12	12	1	2	10	2	10	365	16	1	1
3155	10	10	10	10	10	10	10	10	10	10	10	3	10	10	14	14	1	10	10	10	10	365	18	1	2
3158	10	10	10	10	10	10	10	10	10	10	10	10	10	10	14	14	1	10	10	10	10	365	18	1	1
3163	2	10	10	10	10	10	10	10	10	10	2	4	10	10	14	14	1	10	10	2	10	365	18	1	2
3164	10	10	10	10	10	10	10	2	10	10	10	4	10	10	14	14	1	10	10	10	10	365	18	1	2
3165	10	10	10	#NULL!	10	10	10	10	10	10	10	4	10	10	14	14	1	10	10	10	10	365	18	1	1
3171	10	10	10	10	10	10	10	10	10	1	2	4	10	10	14	14	1	10	10	10	10	365	18	1	1
3172	10	10	10	10	10	10	10	10	10	1	10	10	10	10	14	14	1	10	10	10	10	365	18	1	1
3182	10	10	10	10	10	10	10	10	10	1	10	10	10	10	14	14	1	10	10	10	10	365	18	1	2
3185	10	10	10	10	10	10	1	10	10	10	2	10	10	10	13	13	1	1	10	10	10	365	17	1	1
3187	10	10	10	10	10	10	10	10	10	10	10	3	10	10	14	14	1	10	10	10	10	365	18	1	2
3190	2	10	10	10	10	10	#NULL!	#NULL!	10	10	10	4	10	#NULL!	#NULL!	#NULL!	1	#NULL!	#NULL!	2	10	365	#NULL!	#NULL!	2
3191	#NULL!	#NULL!	#NULL!	#NULL!	#NULL!	#NULL!	10	2	10	10	10	4	10	10	14	14	1	10	10	#NULL!	10	365	18	1	2
3194	2	10	10	10	10	10	10	3	10	1	10	4	10	10	14	14	1	10	10	2	10	365	18	1	2
3196	10	10	10	10	10	10	1	10	10	1	2	4	10	10	13	13	1	1	10	10	10	365	17	1	2
3198	4	#NULL!	#NULL!	#NULL!	#NULL!	10	10	10	10	1	3	4	10	10	14	14	1	10	10	4	10	365	18	1	2
3199	2	10	10	10	10	10	10	10	10	10	2	4	10	10	14	14	1	10	10	2	10	365	18	1	1
3201	2	10	10	10	10	10	#NULL!	#NULL!	10	10	10	4	10	#NULL!	#NULL!	#NULL!	1	#NULL!	#NULL!	2	10	365	#NULL!	#NULL!	2
3204	2	10	10	10	10	10	10	10	10	1	2	3	10	10	14	14	1	10	10	2	10	365	18	1	2
3206	2	10	10	10	10	10	10	10	10	10	10	3	10	10	14	14	1	10	10	2	10	365	18	1	1
3208	10	10	10	10	10	10	10	#NULL!	10	1	10	10	10	#NULL!	#NULL!	#NULL!	1	10	#NULL!	10	10	365	#NULL!	#NULL!	1
3216	10	10	10	10	#NULL!	10	10	10	10	10	10	4	10	10	14	14	1	10	10	10	10	365	18	1	2
3227	#NULL!	#NULL!	#NULL!	#NULL!	#NULL!	#NULL!	10	2	10	1	10	4	10	10	14	14	1	10	10	#NULL!	10	365	18	1	2
3229	#NULL!	#NULL!	#NULL!	#NULL!	#NULL!	10	#NULL!	#NULL!	10	10	10	4	10	#NULL!	#NULL!	#NULL!	1	#NULL!	#NULL!	#NULL!	10	365	#NULL!	#NULL!	2
3230	10	10	10	10	10	10	10	10	10	10	10	3	10	10	14	14	1	10	10	10	10	365	18	1	2
3234	10	#NULL!	#NULL!	#NULL!	#NULL!	10	10	10	10	1	2	4	10	10	14	14	1	10	10	10	10	365	18	1	2
3235	10	10	10	10	10	10	10	10	10	10	2	4	10	10	14	14	1	10	10	10	10	365	18	1	2
3236	2	#NULL!	#NULL!	#NULL!	#NULL!	10	10	10	10	10	10	3	10	10	14	14	1	10	10	2	10	365	18	1	2
3237	2	10	10	10	10	10	3	10	10	10	2	4	1	1	1	2	1	2	1	2	10	365	2	2	1
3238	2	#NULL!	#NULL!	#NULL!	#NULL!	#NULL!	10	10	10	10	10	4	10	10	14	14	1	10	10	2	10	365	18	1	2
3240	10	10	10	10	10	10	10	10	10	10	2	4	10	10	14	14	1	10	10	10	10	365	18	1	1
3245	10	10	10	10	10	10	10	2	10	10	10	4	10	10	14	14	1	10	10	10	10	365	18	1	2
3246	#NULL!	#NULL!	#NULL!	#NULL!	#NULL!	10	10	10	10	10	10	10	10	10	14	14	1	10	10	#NULL!	10	365	18	1	1
3247	#NULL!	#NULL!	#NULL!	#NULL!	#NULL!	#NULL!	2	#NULL!	1	1	2	4	10	10	12	12	1	2	10	#NULL!	10	365	16	1	1
3248	2	#NULL!	#NULL!	#NULL!	#NULL!	#NULL!	10	#NULL!	1	1	2	3	10	1	4	4	1	10	1	2	10	365	10	2	1
3250	10	10	10	10	10	10	#NULL!	#NULL!	10	10	10	4	10	#NULL!	#NULL!	#NULL!	1	#NULL!	#NULL!	10	10	365	#NULL!	#NULL!	2
3251	10	10	10	10	10	10	#NULL!	#NULL!	10	10	10	4	10	#NULL!	#NULL!	#NULL!	1	#NULL!	#NULL!	10	1	309	#NULL!	#NULL!	2
3252	#NULL!	#NULL!	#NULL!	#NULL!	#NULL!	#NULL!	10	2	10	10	10	10	10	10	14	14	1	10	10	#NULL!	10	365	18	1	2
3254	3	#NULL!	#NULL!	#NULL!	#NULL!	10	2	10	10	1	3	4	2	10	12	12	1	2	10	3	10	365	16	1	1
3255	10	10	10	10	10	10	10	10	10	10	2	4	10	10	14	14	1	10	10	10	10	365	18	1	2
3256	2	#NULL!	#NULL!	#NULL!	#NULL!	#NULL!	10	#NULL!	10	1	2	3	10	10	14	14	1	10	10	2	10	365	18	1	1
3257	10	10	10	10	10	10	#NULL!	#NULL!	10	10	10	4	10	#NULL!	#NULL!	#NULL!	1	#NULL!	#NULL!	10	10	365	#NULL!	#NULL!	1
3258	#NULL!	#NULL!	#NULL!	#NULL!	#NULL!	#NULL!	#NULL!	#NULL!	10	10	10	4	10	#NULL!	#NULL!	#NULL!	1	#NULL!	#NULL!	#NULL!	10	365	#NULL!	#NULL!	2
3259	2	10	10	10	10	10	10	#NULL!	1	10	2	3	10	10	14	14	1	10	10	2	10	365	18	1	1
3260	10	10	#NULL!	10	10	10	10	10	10	10	2	4	10	10	14	14	1	10	10	10	10	365	18	1	2
3261	2	10	10	10	10	10	10	2	10	1	10	4	10	10	14	14	1	10	10	2	10	365	18	1	2
3262	2	10	10	10	10	10	10	10	10	10	10	4	10	10	14	14	1	10	10	2	10	365	18	1	2
3264	2	10	10	10	10	10	10	10	10	10	10	4	10	10	14	14	1	10	10	2	10	365	18	1	2
3265	2	10	10	10	10	10	10	10	10	10	10	4	10	10	14	14	1	10	10	2	10	365	18	1	1
3266	10	10	10	10	10	10	10	10	10	10	2	4	10	10	14	14	1	10	10	10	10	365	18	1	1
3267	10	10	10	10	10	10	10	10	10	10	10	4	10	10	14	14	1	10	10	10	10	365	18	1	1
3269	10	10	10	10	10	10	#NULL!	#NULL!	10	10	10	4	10	#NULL!	#NULL!	#NULL!	1	#NULL!	#NULL!	10	10	365	#NULL!	#NULL!	1
3270	2	10	10	10	10	10	10	#NULL!	10	1	10	10	10	#NULL!	#NULL!	#NULL!	1	10	#NULL!	2	10	365	#NULL!	#NULL!	1
3271	10	#NULL!	#NULL!	#NULL!	#NULL!	10	10	10	10	1	10	4	10	10	14	14	1	10	10	10	10	365	18	1	2
3272	2	10	10	10	10	10	10	#NULL!	10	10	2	3	10	10	14	14	1	10	10	2	10	365	18	1	1
3275	10	10	10	10	10	10	10	10	10	10	10	3	10	10	14	14	1	10	10	10	10	365	18	1	1
3276	10	10	10	10	10	10	10	2	10	10	10	4	10	10	14	14	1	10	10	10	10	365	18	1	2
3277	10	10	10	10	10	10	10	2	10	10	10	4	10	10	14	14	1	10	10	10	10	365	18	1	2
3280	2	10	10	10	10	10	10	#NULL!	1	1	2	10	10	10	14	14	1	10	10	2	10	365	18	1	1
3281	10	#NULL!	#NULL!	#NULL!	#NULL!	10	10	2	10	1	2	4	10	10	14	14	1	10	10	10	10	365	18	1	2
3282	10	10	10	10	10	10	10	#NULL!	1	1	2	3	10	10	14	14	1	10	10	10	10	365	18	1	1
3285	10	10	10	10	10	10	10	10	10	10	10	4	10	10	14	14	1	10	10	10	10	365	18	1	2
3287	10	10	10	10	10	10	10	10	10	10	10	4	10	10	14	14	1	10	10	10	10	365	18	1	2
3288	10	#NULL!	#NULL!	#NULL!	#NULL!	#NULL!	10	#NULL!	10	10	10	3	10	10	14	14	1	10	10	10	10	365	18	1	1
3291	2	#NULL!	#NULL!	#NULL!	#NULL!	10	10	10	10	10	10	4	10	10	14	14	1	10	10	2	10	365	18	1	2
3293	10	#NULL!	#NULL!	#NULL!	#NULL!	#NULL!	10	2	10	10	10	4	10	10	14	14	1	10	10	10	10	365	18	1	2
3294	10	10	10	10	10	10	10	10	10	10	10	4	10	10	14	14	1	10	10	10	10	365	18	1	1
3295	10	10	10	10	10	10	10	2	10	10	10	4	10	10	14	14	1	10	10	10	10	365	18	1	2
3298	10	10	10	10	10	10	10	10	10	10	10	4	10	10	14	14	1	10	10	10	10	365	18	1	2
3301	10	10	10	10	10	10	1	#NULL!	10	10	10	3	10	10	13	13	1	1	10	10	10	365	17	1	1
3303	10	10	10	10	10	10	10	2	10	10	10	4	10	10	14	14	1	10	10	10	10	365	18	1	2
3306	10	10	10	10	10	10	10	10	10	10	2	3	10	10	14	14	1	10	10	10	10	365	18	1	2
3307	10	10	10	10	10	10	10	10	10	10	10	4	10	10	14	14	1	10	10	10	10	365	18	1	2
3308	10	10	10	10	10	10	#NULL!	#NULL!	10	1	10	4	10	#NULL!	#NULL!	#NULL!	1	#NULL!	#NULL!	10	10	365	#NULL!	#NULL!	2
3309	10	10	10	10	10	10	10	10	10	10	10	3	10	10	14	14	1	10	10	10	10	365	18	1	2
3310	2	#NULL!	#NULL!	#NULL!	#NULL!	#NULL!	10	#NULL!	1	1	2	10	10	10	14	14	1	10	10	2	10	365	18	1	1
3313	10	#NULL!	#NULL!	#NULL!	#NULL!	10	10	2	10	10	2	4	10	10	14	14	1	10	10	10	10	365	18	1	2
3314	10	#NULL!	#NULL!	#NULL!	#NULL!	#NULL!	10	10	10	1	10	10	10	10	14	14	1	10	10	10	10	365	18	1	2
3315	10	10	10	10	10	10	10	#NULL!	10	10	10	4	10	10	14	14	1	10	10	10	10	365	18	1	1
3316	2	10	10	10	10	10	10	10	10	1	3	4	10	10	14	14	1	10	10	2	10	365	18	1	2
3317	2	10	10	10	10	10	10	10	10	10	10	4	10	10	14	14	1	10	10	2	10	365	18	1	2
3318	2	#NULL!	#NULL!	#NULL!	#NULL!	#NULL!	10	10	10	10	2	4	10	10	14	14	1	10	10	2	10	365	18	1	1
3320	10	10	10	10	10	10	10	10	10	10	10	10	10	10	14	14	1	10	10	10	10	365	18	1	2
3325	10	10	10	10	10	10	10	#NULL!	1	1	2	4	10	10	14	14	1	10	10	10	10	365	18	1	1
3326	#NULL!	10	10	10	10	10	#NULL!	#NULL!	10	10	10	4	10	#NULL!	#NULL!	#NULL!	1	#NULL!	#NULL!	#NULL!	10	365	#NULL!	#NULL!	2
3327	10	10	10	10	10	10	10	#NULL!	1	1	2	4	10	10	14	14	1	10	10	10	10	365	18	1	1
3331	2	10	10	10	10	10	10	2	10	10	10	4	10	10	14	14	1	10	10	2	10	365	18	1	1
3332	10	#NULL!	#NULL!	#NULL!	#NULL!	#NULL!	10	#NULL!	1	1	2	4	10	10	14	14	1	10	10	10	10	365	18	1	1
3333	10	10	10	10	10	10	1	#NULL!	1	10	2	10	10	10	13	13	1	1	10	10	10	365	17	1	1
3334	10	10	10	10	10	10	10	2	10	1	2	4	10	10	14	14	1	10	10	10	10	365	18	1	1
3335	10	10	10	10	10	10	3	10	10	10	2	4	10	1	1	2	1	2	1	10	10	365	2	2	1
3336	10	10	10	10	10	10	#NULL!	#NULL!	10	10	10	10	10	#NULL!	#NULL!	#NULL!	1	#NULL!	#NULL!	10	10	365	#NULL!	#NULL!	1
3338	2	10	10	10	10	10	10	2	10	10	2	4	10	10	14	14	1	10	10	2	10	365	18	1	1
3339	10	10	10	10	10	10	10	#NULL!	10	10	10	4	10	10	14	14	1	10	10	10	10	365	18	1	1
3340	10	10	10	10	10	10	10	10	10	10	10	4	10	10	14	14	1	10	10	10	10	365	18	1	2
3342	#NULL!	#NULL!	#NULL!	#NULL!	#NULL!	#NULL!	#NULL!	#NULL!	10	10	10	4	10	#NULL!	#NULL!	#NULL!	1	#NULL!	#NULL!	#NULL!	10	365	#NULL!	#NULL!	2
3345	2	10	10	10	10	10	#NULL!	#NULL!	10	1	10	10	10	#NULL!	#NULL!	#NULL!	1	#NULL!	#NULL!	2	10	365	#NULL!	#NULL!	2
3347	10	#NULL!	#NULL!	#NULL!	#NULL!	10	10	#NULL!	10	10	10	10	10	10	14	14	1	10	10	10	10	365	18	1	2
3348	10	10	10	10	10	10	10	2	10	10	2	4	10	10	14	14	1	10	10	10	10	365	18	1	2
3350	10	10	10	10	10	10	10	10	10	10	10	4	10	1	4	4	1	10	10	10	10	365	12	1	2
3351	2	10	10	10	10	10	10	2	10	10	10	4	10	10	14	14	1	10	10	2	10	365	18	1	1
3352	10	#NULL!	#NULL!	#NULL!	#NULL!	#NULL!	#NULL!	#NULL!	10	10	10	4	10	#NULL!	#NULL!	#NULL!	1	#NULL!	#NULL!	10	10	365	#NULL!	#NULL!	2
3353	10	10	10	10	10	10	10	10	10	1	10	4	10	10	14	14	1	10	10	10	10	365	18	1	1
3354	10	10	10	10	10	10	10	10	10	10	10	4	10	10	14	14	1	10	10	10	10	365	18	1	1
3355	10	10	10	10	10	10	10	#NULL!	10	10	10	4	10	10	14	14	1	10	10	10	10	365	18	1	1
3357	2	10	10	10	10	10	10	10	10	10	2	4	10	10	14	14	1	10	10	2	10	365	18	1	1
3360	10	10	10	10	10	10	10	10	10	1	2	10	10	10	14	14	1	10	10	10	10	365	18	1	2
3362	10	10	10	10	10	10	10	10	10	10	2	4	10	10	14	14	1	10	10	10	10	365	18	1	2
3364	4	10	10	10	10	10	10	#NULL!	10	1	2	3	10	10	14	14	1	10	10	4	10	365	18	1	1
3367	10	10	10	10	10	10	10	10	10	10	10	10	10	10	14	14	1	10	10	10	10	365	18	1	2
3371	2	10	10	10	10	10	10	3	10	10	10	3	10	10	14	14	1	10	10	2	10	365	18	1	2
3372	10	10	10	10	10	10	10	10	10	10	10	4	10	10	14	14	1	10	10	10	10	365	18	1	1
3373	2	10	10	10	10	10	10	#NULL!	10	10	2	3	10	10	14	14	1	10	10	2	10	365	18	1	1
3374	10	10	10	10	10	10	10	2	10	10	10	4	10	10	14	14	1	10	10	10	10	365	18	1	2
3375	2	10	10	10	10	10	10	#NULL!	10	10	10	4	10	10	14	14	1	10	10	2	10	365	18	1	1
3381	10	10	10	10	10	10	10	2	10	1	2	3	10	10	14	14	1	10	10	10	10	365	18	1	2
3383	10	10	10	10	10	10	10	10	10	10	10	4	10	10	14	14	1	10	10	10	10	365	18	1	2
3384	2	10	10	10	10	10	#NULL!	#NULL!	10	10	10	4	10	#NULL!	#NULL!	#NULL!	1	#NULL!	#NULL!	2	10	365	#NULL!	#NULL!	2
3385	2	10	10	10	10	10	10	10	10	1	2	4	10	10	14	14	1	10	10	2	10	365	18	1	1
3386	10	10	10	10	10	10	#NULL!	#NULL!	10	10	10	4	10	#NULL!	#NULL!	#NULL!	1	#NULL!	#NULL!	10	10	365	#NULL!	#NULL!	1
3387	#NULL!	#NULL!	#NULL!	#NULL!	#NULL!	10	#NULL!	#NULL!	10	10	10	4	10	#NULL!	#NULL!	#NULL!	1	#NULL!	#NULL!	#NULL!	10	365	#NULL!	#NULL!	1
3388	10	10	10	10	10	10	10	10	10	10	10	10	10	10	14	14	1	10	10	10	10	365	18	1	1
3390	10	#NULL!	#NULL!	#NULL!	#NULL!	#NULL!	1	10	1	10	2	3	10	10	13	13	1	1	10	10	10	365	17	1	1
3391	10	#NULL!	#NULL!	#NULL!	#NULL!	10	10	2	10	10	10	4	10	10	14	14	1	10	10	10	10	365	18	1	2
3392	3	10	10	10	10	10	10	#NULL!	10	10	#NULL!	4	10	10	14	14	1	10	10	3	10	365	18	1	2
3394	2	10	10	10	10	10	#NULL!	#NULL!	10	10	10	4	10	#NULL!	#NULL!	#NULL!	1	#NULL!	#NULL!	2	10	365	#NULL!	#NULL!	1
3395	10	10	10	10	10	10	#NULL!	#NULL!	10	10	10	4	10	#NULL!	#NULL!	#NULL!	1	#NULL!	#NULL!	10	10	365	#NULL!	#NULL!	2
3396	10	10	10	10	10	10	10	10	10	10	2	3	10	10	14	14	1	10	10	10	10	365	18	1	2
3399	2	10	10	10	10	10	10	10	10	10	10	10	10	10	14	14	1	10	10	2	10	365	18	1	2
3400	2	10	10	10	10	10	10	10	10	1	10	4	10	10	14	14	1	10	10	2	1	259	18	1	2
3406	2	#NULL!	#NULL!	#NULL!	#NULL!	10	1	#NULL!	10	10	2	4	10	10	13	13	1	1	10	2	10	365	17	1	1
3410	10	10	10	10	10	10	10	2	10	10	10	4	10	10	14	14	1	10	10	10	10	365	18	1	2
3411	2	#NULL!	#NULL!	#NULL!	#NULL!	10	10	2	10	10	2	4	10	10	14	14	1	10	10	2	10	365	18	1	2
3413	10	10	10	10	10	10	10	10	10	1	10	4	10	10	14	14	1	10	10	10	10	365	18	1	2
3415	#NULL!	#NULL!	#NULL!	#NULL!	#NULL!	#NULL!	10	10	10	10	10	10	10	10	14	14	1	10	10	#NULL!	10	365	18	1	2
3416	2	#NULL!	#NULL!	#NULL!	#NULL!	10	10	10	10	1	10	10	10	10	14	14	1	10	10	2	10	365	18	1	2
3417	10	10	10	10	10	10	10	10	10	10	10	4	10	10	14	14	1	10	10	10	10	365	18	1	2
3421	10	#NULL!	#NULL!	#NULL!	#NULL!	#NULL!	10	2	10	10	10	3	10	10	14	14	1	10	10	10	10	365	18	1	2
3426	10	10	10	10	10	10	#NULL!	#NULL!	10	10	10	3	10	#NULL!	#NULL!	#NULL!	1	#NULL!	#NULL!	10	10	365	#NULL!	#NULL!	1
3428	2	10	10	10	10	10	10	10	10	10	10	4	10	10	14	14	1	10	10	2	10	365	18	1	2
3431	10	10	10	10	10	10	#NULL!	#NULL!	10	10	10	4	10	#NULL!	#NULL!	#NULL!	1	#NULL!	#NULL!	10	10	365	#NULL!	#NULL!	2
3432	10	10	10	10	10	10	10	2	10	10	2	4	10	10	14	14	1	10	10	10	10	365	18	1	2
3433	10	10	10	10	10	10	2	10	10	10	10	4	10	10	12	12	1	2	10	10	10	365	16	1	1
3435	10	#NULL!	#NULL!	#NULL!	#NULL!	10	10	#NULL!	10	10	2	10	10	10	14	14	1	10	10	10	10	365	18	1	2
3436	10	#NULL!	#NULL!	#NULL!	#NULL!	10	10	10	10	1	2	4	10	10	14	14	1	10	10	10	10	365	18	1	1
3437	10	10	10	10	10	10	10	10	10	1	2	4	10	10	14	14	1	10	10	10	10	365	18	1	1
3442	10	10	10	10	10	10	10	10	10	10	10	3	10	10	14	14	1	10	10	10	10	365	18	1	2
3444	10	10	10	10	10	10	10	10	10	10	10	4	10	10	14	14	1	10	10	10	10	365	18	1	1
3447	10	10	10	10	10	10	10	#NULL!	10	10	10	4	10	10	14	14	1	10	10	10	10	365	18	1	1
3448	2	#NULL!	#NULL!	#NULL!	#NULL!	10	10	10	10	10	2	4	10	10	14	14	1	10	10	2	10	365	18	1	2
3449	2	#NULL!	#NULL!	#NULL!	#NULL!	#NULL!	10	10	10	10	10	4	10	10	14	14	1	10	10	2	10	365	18	1	2
3450	2	10	10	10	10	10	10	10	10	1	10	3	10	1	4	4	1	10	10	2	10	365	12	1	2
3451	10	10	10	10	10	10	10	#NULL!	10	10	10	4	10	10	14	14	1	10	10	10	10	365	18	1	1
3453	10	10	10	10	10	10	10	#NULL!	1	1	2	3	10	10	14	14	1	10	10	10	10	365	18	1	1
3455	10	10	10	10	10	10	10	#NULL!	10	10	10	3	10	10	14	14	1	10	10	10	10	365	18	1	1
3456	2	10	10	10	10	10	10	10	10	10	10	4	10	10	14	14	1	10	10	2	10	365	18	1	1
3462	2	#NULL!	#NULL!	#NULL!	#NULL!	10	1	10	10	10	10	4	10	10	13	13	1	1	1	2	1	157	15	2	2
3463	10	10	10	10	10	10	10	2	10	10	10	4	10	10	14	14	1	10	10	10	10	365	18	1	2
3464	10	10	10	10	10	10	1	10	10	1	10	10	10	1	3	3	1	1	10	10	10	365	8	1	1
3466	2	10	10	10	10	10	10	10	10	10	2	4	10	10	14	14	1	10	10	2	10	365	18	1	2
3467	10	10	10	10	10	10	#NULL!	#NULL!	10	10	10	4	10	#NULL!	#NULL!	#NULL!	1	#NULL!	#NULL!	10	10	365	#NULL!	#NULL!	1
3470	3	10	10	10	10	10	2	10	10	1	10	4	10	10	12	12	1	2	10	3	10	365	16	1	2
3471	10	10	10	10	10	10	10	10	10	1	10	10	10	10	14	14	1	10	10	10	10	365	18	1	2
3475	10	10	10	10	10	10	#NULL!	#NULL!	10	10	10	4	10	#NULL!	#NULL!	#NULL!	1	#NULL!	#NULL!	10	10	365	#NULL!	#NULL!	1
3480	10	#NULL!	#NULL!	#NULL!	#NULL!	#NULL!	#NULL!	#NULL!	10	10	10	4	10	#NULL!	#NULL!	#NULL!	1	#NULL!	#NULL!	10	10	365	#NULL!	#NULL!	2
3483	2	#NULL!	#NULL!	#NULL!	#NULL!	10	10	2	10	10	10	4	10	10	14	14	1	10	10	2	10	365	18	1	2
3484	2	10	10	10	10	10	10	10	10	10	10	3	10	10	14	14	1	10	10	2	10	365	18	1	2
3487	10	10	10	10	10	10	10	10	10	10	10	4	10	10	14	14	1	10	10	10	10	365	18	1	2
3488	2	10	10	10	10	10	10	10	10	1	10	4	10	10	14	14	1	10	10	2	10	365	18	1	1
3489	10	10	10	10	10	10	2	#NULL!	1	1	2	3	10	10	12	12	1	2	1	10	10	365	14	2	1
3490	2	#NULL!	#NULL!	#NULL!	#NULL!	10	10	#NULL!	1	1	2	10	10	10	14	14	1	10	10	2	10	365	18	1	1
3492	10	10	10	10	10	10	10	10	10	1	2	4	10	10	14	14	1	10	10	10	10	365	18	1	1
3493	#NULL!	#NULL!	#NULL!	#NULL!	#NULL!	#NULL!	10	#NULL!	10	10	2	4	10	1	4	4	1	10	10	#NULL!	10	365	12	1	1
3494	2	10	10	10	10	10	10	10	10	1	10	4	10	10	14	14	1	10	10	2	10	365	18	1	2
3497	2	10	10	10	10	10	10	2	10	1	2	4	10	10	14	14	1	10	10	2	10	365	18	1	2
3499	2	10	10	10	10	10	1	10	1	1	10	4	10	10	13	13	1	1	10	2	10	365	17	1	1
3500	10	10	10	10	10	10	10	10	10	10	10	4	10	10	14	14	1	10	10	10	10	365	18	1	1
3503	10	10	10	10	10	10	10	10	10	10	10	4	10	10	14	14	1	10	10	10	10	365	18	1	1
3504	2	10	10	10	10	10	10	10	10	1	10	10	10	10	14	14	1	10	10	2	10	365	18	1	2
3505	#NULL!	#NULL!	#NULL!	#NULL!	#NULL!	#NULL!	10	10	1	10	10	4	10	#NULL!	#NULL!	#NULL!	1	10	#NULL!	#NULL!	10	365	#NULL!	#NULL!	2
3507	2	10	10	10	10	10	10	#NULL!	1	10	2	4	10	10	14	14	1	10	10	2	10	365	18	1	1
3508	10	10	10	10	10	10	10	2	10	10	10	4	10	10	14	14	1	10	10	10	10	365	18	1	2
3510	2	10	10	10	10	10	10	2	10	10	2	4	10	10	14	14	1	10	10	2	10	365	18	1	2
3512	2	10	10	10	10	10	10	2	10	1	10	4	10	10	14	14	1	10	10	2	10	365	18	1	2
3515	10	10	10	10	10	10	10	10	10	1	2	4	10	10	14	14	1	10	10	10	10	365	18	1	2
3523	2	10	10	10	10	10	10	10	10	10	2	4	10	10	14	14	1	10	10	2	10	365	18	1	2
3525	10	10	10	10	10	10	10	10	10	1	10	4	10	10	14	14	1	10	10	10	10	365	18	1	2
3526	10	10	10	10	10	10	#NULL!	#NULL!	10	10	10	10	10	#NULL!	#NULL!	#NULL!	1	#NULL!	#NULL!	10	10	365	#NULL!	#NULL!	2
3528	2	#NULL!	#NULL!	10	10	10	10	10	10	10	10	4	10	10	14	14	1	10	10	2	10	365	18	1	1
3529	2	10	10	10	10	10	2	10	10	10	10	4	10	1	2	2	1	2	1	2	10	365	2	2	1
3532	2	10	10	10	10	10	10	2	10	10	10	4	10	10	14	14	1	10	10	2	10	365	18	1	2
3533	10	10	10	10	10	10	10	10	10	10	10	3	10	10	14	14	1	10	10	10	10	365	18	1	1
3534	10	10	10	10	10	10	10	2	10	10	10	10	10	10	14	14	1	10	10	10	10	365	18	1	2
3535	2	10	10	10	10	10	10	10	10	10	10	4	10	10	14	14	1	10	10	2	10	365	18	1	1
3538	10	#NULL!	#NULL!	#NULL!	#NULL!	10	10	10	10	1	10	4	10	10	14	14	1	10	10	10	10	365	18	1	2
3541	10	#NULL!	#NULL!	#NULL!	#NULL!	#NULL!	10	#NULL!	10	10	10	3	10	10	14	14	1	10	10	10	10	365	18	1	1
3543	10	#NULL!	#NULL!	#NULL!	#NULL!	10	#NULL!	#NULL!	10	10	10	4	10	#NULL!	#NULL!	#NULL!	1	#NULL!	#NULL!	10	10	365	#NULL!	#NULL!	1
3545	10	10	10	10	10	10	#NULL!	#NULL!	10	10	10	4	10	#NULL!	#NULL!	#NULL!	1	#NULL!	#NULL!	10	10	365	#NULL!	#NULL!	1
3548	10	#NULL!	#NULL!	#NULL!	#NULL!	#NULL!	10	10	10	1	2	4	10	10	14	14	1	10	10	10	10	365	18	1	1
3551	#NULL!	#NULL!	#NULL!	#NULL!	#NULL!	#NULL!	10	#NULL!	1	1	10	4	10	1	4	4	1	10	10	#NULL!	10	365	12	1	1
3552	10	10	10	10	10	10	10	10	10	1	10	4	10	10	14	14	1	10	10	10	10	365	18	1	1
3553	10	10	10	10	10	10	10	10	10	10	2	4	10	10	14	14	1	10	10	10	10	365	18	1	2
3559	2	10	10	10	10	10	1	10	10	10	2	4	10	10	13	13	1	1	1	2	10	365	15	2	1
3560	10	#NULL!	#NULL!	#NULL!	#NULL!	#NULL!	10	10	10	10	10	4	10	10	14	14	1	10	10	10	10	365	18	1	2
3562	10	#NULL!	#NULL!	#NULL!	#NULL!	#NULL!	#NULL!	#NULL!	10	10	10	3	10	#NULL!	#NULL!	#NULL!	1	#NULL!	#NULL!	10	10	365	#NULL!	#NULL!	2
3563	10	#NULL!	#NULL!	#NULL!	#NULL!	#NULL!	10	10	10	1	10	4	10	10	14	14	1	10	10	10	10	365	18	1	2
3564	2	10	10	10	10	10	#NULL!	#NULL!	10	1	2	4	10	#NULL!	#NULL!	#NULL!	1	#NULL!	#NULL!	2	10	365	#NULL!	#NULL!	2
3565	2	10	10	10	10	10	10	10	10	10	10	3	10	10	14	14	1	10	10	2	10	365	18	1	2
3566	2	10	10	10	10	10	10	10	10	10	10	3	10	10	14	14	1	10	10	2	10	365	18	1	2
3567	10	#NULL!	#NULL!	#NULL!	#NULL!	10	10	10	10	10	2	4	10	10	14	14	1	10	10	10	10	365	18	1	2
3568	2	10	10	10	10	10	10	10	10	10	10	4	10	10	14	14	1	10	10	2	10	365	18	1	1
3569	10	10	10	10	10	10	10	10	10	10	10	3	10	10	14	14	1	10	10	10	10	365	18	1	2
3580	10	10	10	10	10	10	10	2	10	10	10	10	10	10	14	14	1	10	10	10	10	365	18	1	2
3581	10	10	10	10	10	10	10	2	10	10	2	3	10	10	14	14	1	10	10	10	10	365	18	1	2
3586	10	10	10	10	10	10	#NULL!	#NULL!	10	10	10	3	10	#NULL!	#NULL!	#NULL!	1	#NULL!	#NULL!	10	10	365	#NULL!	#NULL!	2
3588	10	10	10	10	10	10	10	10	10	10	10	4	10	10	14	14	1	10	10	10	10	365	18	1	1
3591	2	10	10	10	10	10	10	10	10	10	10	4	10	10	14	14	1	10	10	2	10	365	18	1	1
3592	10	#NULL!	#NULL!	#NULL!	#NULL!	10	10	2	10	10	2	4	10	1	4	4	1	10	1	10	10	365	10	2	2
3594	#NULL!	#NULL!	#NULL!	#NULL!	#NULL!	#NULL!	10	10	10	10	10	4	10	10	14	14	1	10	10	#NULL!	10	365	18	1	2
3595	10	10	10	10	10	10	10	10	10	10	10	3	10	10	14	14	1	10	10	10	10	365	18	1	2
3603	10	10	10	10	10	10	10	10	10	1	10	4	10	10	14	14	1	10	10	10	10	365	18	1	1
3604	10	10	10	10	10	10	10	2	10	10	10	3	10	10	14	14	1	10	10	10	10	365	18	1	2
3607	10	10	10	10	10	10	10	10	10	10	10	4	10	10	14	14	1	10	10	10	10	365	18	1	2
3612	10	10	10	10	10	10	1	10	10	10	10	4	10	10	13	13	1	1	10	10	10	365	17	1	1
3613	2	10	10	10	10	10	#NULL!	#NULL!	10	10	10	10	10	#NULL!	#NULL!	#NULL!	1	#NULL!	#NULL!	2	10	365	#NULL!	#NULL!	2
3614	2	10	10	10	10	10	#NULL!	#NULL!	10	10	2	4	10	#NULL!	#NULL!	#NULL!	1	#NULL!	#NULL!	2	10	365	#NULL!	#NULL!	2
3616	#NULL!	#NULL!	#NULL!	#NULL!	#NULL!	#NULL!	1	#NULL!	1	1	2	4	10	10	13	13	1	1	10	#NULL!	10	365	17	1	1
3619	10	#NULL!	#NULL!	#NULL!	#NULL!	10	10	10	10	10	10	4	10	10	14	14	1	10	10	10	10	365	18	1	2
3620	10	10	10	10	10	10	10	10	10	10	10	4	10	10	14	14	1	10	10	10	10	365	18	1	2
3621	10	10	10	10	10	10	10	10	10	10	2	4	10	10	14	14	1	10	10	10	10	365	18	1	2
3622	10	#NULL!	#NULL!	#NULL!	#NULL!	10	10	10	10	10	2	10	10	10	14	14	1	10	10	10	10	365	18	1	1
3628	#NULL!	#NULL!	#NULL!	#NULL!	#NULL!	#NULL!	10	#NULL!	1	10	10	4	10	10	14	14	1	10	10	#NULL!	10	365	18	1	1
3633	10	10	10	10	10	10	10	10	10	1	10	4	10	10	14	14	1	10	10	10	10	365	18	1	2
3635	10	10	10	10	10	10	10	2	10	10	2	3	10	10	14	14	1	10	10	10	10	365	18	1	2
3636	#NULL!	#NULL!	#NULL!	#NULL!	#NULL!	#NULL!	2	#NULL!	10	1	2	4	10	10	12	12	1	2	10	#NULL!	10	365	16	1	1
3640	3	10	10	10	10	10	10	10	10	10	10	4	10	10	14	14	1	10	10	3	10	365	18	1	2
3644	10	10	10	10	10	10	#NULL!	#NULL!	10	10	10	4	10	#NULL!	#NULL!	#NULL!	1	#NULL!	#NULL!	10	10	365	#NULL!	#NULL!	2
3648	2	#NULL!	#NULL!	#NULL!	#NULL!	10	10	10	1	1	10	10	10	10	14	14	1	10	10	2	10	365	18	1	2
3649	10	10	10	10	10	10	10	10	10	10	10	4	10	10	14	14	1	10	10	10	10	365	18	1	2
3650	2	10	10	10	10	10	2	10	10	10	3	4	10	1	2	2	1	2	1	2	10	365	2	2	2
3651	10	#NULL!	#NULL!	#NULL!	#NULL!	#NULL!	10	10	10	1	10	4	10	10	14	14	1	10	10	10	10	365	18	1	2
3652	2	10	10	10	10	10	10	10	10	10	2	4	10	10	14	14	1	10	10	2	10	365	18	1	1
3656	#NULL!	#NULL!	#NULL!	#NULL!	#NULL!	#NULL!	10	#NULL!	10	10	10	10	10	10	14	14	1	10	10	#NULL!	10	365	18	1	1
3658	10	#NULL!	#NULL!	#NULL!	#NULL!	10	10	10	10	10	10	4	10	10	14	14	1	10	10	10	10	365	18	1	2
3660	10	10	10	10	#NULL!	10	#NULL!	#NULL!	10	10	10	3	10	#NULL!	#NULL!	#NULL!	1	#NULL!	#NULL!	10	10	365	#NULL!	#NULL!	2
3662	10	#NULL!	#NULL!	#NULL!	#NULL!	#NULL!	10	10	10	10	10	4	10	10	14	14	1	10	10	10	10	365	18	1	1
3666	10	10	10	10	10	10	1	#NULL!	10	1	10	4	10	10	13	13	1	1	10	10	10	365	17	1	1
3667	10	10	10	10	10	10	10	10	10	10	10	4	10	10	14	14	1	10	10	10	10	365	18	1	2
3672	2	10	10	10	10	10	1	10	10	10	10	3	10	1	3	3	1	1	10	2	10	365	8	1	2
3673	10	#NULL!	#NULL!	#NULL!	#NULL!	10	10	#NULL!	10	10	10	3	10	10	14	14	1	10	10	10	10	365	18	1	1
3674	2	10	10	10	10	10	#NULL!	#NULL!	10	1	10	10	10	#NULL!	#NULL!	#NULL!	1	#NULL!	#NULL!	2	10	365	#NULL!	#NULL!	2
3675	10	10	10	10	10	10	#NULL!	#NULL!	10	10	10	4	10	#NULL!	#NULL!	#NULL!	1	#NULL!	#NULL!	10	10	365	#NULL!	#NULL!	1
3681	10	#NULL!	#NULL!	#NULL!	#NULL!	10	1	10	10	10	10	4	10	10	13	13	1	1	10	10	10	365	17	1	1
3683	2	#NULL!	#NULL!	#NULL!	#NULL!	10	1	10	10	10	2	4	10	1	3	3	1	1	1	2	10	365	4	2	1
3684	2	10	10	10	10	10	10	10	10	10	10	3	10	10	14	14	1	10	10	2	10	365	18	1	2
3690	10	10	10	10	10	10	2	#NULL!	10	10	2	4	10	1	2	2	1	2	1	10	10	365	2	2	1
3691	2	10	10	10	10	10	10	#NULL!	10	10	10	4	10	10	14	14	1	10	10	2	10	365	18	1	1
3693	2	#NULL!	#NULL!	#NULL!	#NULL!	10	2	10	10	10	10	4	10	1	2	2	1	2	1	2	10	365	2	2	2
3694	2	10	10	10	10	10	10	10	10	10	10	4	10	1	4	4	1	10	10	2	10	365	12	1	1
3695	10	10	10	10	10	10	10	10	10	1	10	10	10	10	14	14	1	10	10	10	10	365	18	1	2
3696	2	10	10	10	10	10	1	2	10	10	10	4	10	1	3	3	1	1	10	2	10	365	8	1	2
3698	10	#NULL!	#NULL!	#NULL!	#NULL!	10	10	10	10	1	10	4	10	10	14	14	1	10	10	10	10	365	18	1	1
3699	10	10	10	10	10	10	10	10	10	10	10	4	10	10	14	14	1	10	10	10	10	365	18	1	2
3700	10	10	10	10	10	10	#NULL!	#NULL!	10	10	10	4	10	#NULL!	#NULL!	#NULL!	1	#NULL!	#NULL!	10	10	365	#NULL!	#NULL!	2
3705	10	10	10	10	10	10	10	10	10	10	3	4	1	10	14	14	1	10	10	10	10	365	18	1	1
3706	2	#NULL!	#NULL!	#NULL!	#NULL!	10	10	#NULL!	10	10	10	4	10	10	14	14	1	10	10	2	10	365	18	1	2
3709	10	#NULL!	#NULL!	#NULL!	#NULL!	#NULL!	10	10	10	10	10	3	10	10	14	14	1	10	10	10	10	365	18	1	2
3711	10	#NULL!	#NULL!	#NULL!	#NULL!	#NULL!	1	10	10	1	10	10	10	10	13	13	1	1	10	10	10	365	17	1	1
3712	10	10	10	10	10	10	10	10	10	10	10	3	10	10	14	14	1	10	10	10	10	365	18	1	2
3713	10	10	10	10	10	10	10	2	10	10	10	4	10	10	14	14	1	10	10	10	10	365	18	1	2
3715	2	10	10	10	10	10	10	10	1	1	2	3	10	10	14	14	1	10	10	2	10	365	18	1	1
3716	10	10	10	10	10	10	10	10	10	1	10	3	10	10	14	14	1	10	10	10	10	365	18	1	2
3717	10	#NULL!	#NULL!	#NULL!	#NULL!	#NULL!	#NULL!	#NULL!	10	10	10	4	10	#NULL!	#NULL!	#NULL!	1	#NULL!	#NULL!	10	10	365	#NULL!	#NULL!	2
3718	2	10	10	10	10	10	10	10	10	10	2	3	10	10	14	14	1	10	10	2	10	365	18	1	1
3719	10	10	10	10	10	10	10	10	10	10	2	4	10	10	14	14	1	10	10	10	10	365	18	1	1
3721	2	10	10	10	10	10	#NULL!	#NULL!	10	10	2	3	10	#NULL!	#NULL!	#NULL!	1	#NULL!	#NULL!	2	10	365	#NULL!	#NULL!	2
3722	2	#NULL!	#NULL!	#NULL!	#NULL!	10	2	10	10	10	2	4	10	1	2	2	1	2	10	2	10	365	6	1	1
3724	10	10	10	10	10	10	10	10	10	1	2	4	10	10	14	14	1	10	10	10	10	365	18	1	1
3725	10	10	10	10	10	10	10	10	10	10	2	3	10	10	14	14	1	10	10	10	10	365	18	1	1
3726	2	10	10	10	10	10	10	3	10	1	10	4	10	10	14	14	1	10	10	2	10	365	18	1	2
3729	10	10	10	10	10	10	2	#NULL!	1	1	2	3	10	1	2	2	1	2	10	10	10	365	6	1	1
3730	2	10	10	10	10	10	10	2	10	10	10	4	10	10	14	14	1	10	10	2	10	365	18	1	2
3733	#NULL!	#NULL!	#NULL!	#NULL!	#NULL!	#NULL!	10	#NULL!	1	10	10	4	10	10	14	14	1	10	10	#NULL!	10	365	18	1	1
3735	10	#NULL!	#NULL!	#NULL!	#NULL!	#NULL!	#NULL!	#NULL!	10	10	10	10	10	#NULL!	#NULL!	#NULL!	1	#NULL!	#NULL!	10	10	365	#NULL!	#NULL!	2
3736	#NULL!	#NULL!	#NULL!	#NULL!	#NULL!	#NULL!	#NULL!	#NULL!	10	10	10	4	10	#NULL!	#NULL!	#NULL!	1	#NULL!	#NULL!	#NULL!	10	365	#NULL!	#NULL!	2
3738	3	10	10	10	10	10	1	2	10	1	10	3	10	10	13	13	1	1	10	3	10	365	17	1	1
3739	10	10	10	10	10	10	10	#NULL!	10	10	10	4	10	10	14	14	1	10	10	10	10	365	18	1	1
3742	10	#NULL!	#NULL!	#NULL!	#NULL!	#NULL!	10	#NULL!	10	10	10	4	10	10	14	14	1	10	10	10	10	365	18	1	1
3744	10	10	10	10	10	10	10	10	10	1	2	4	10	10	14	14	1	10	10	10	10	365	18	1	1
3745	10	10	10	10	10	10	10	10	10	1	10	10	10	10	14	14	1	10	10	10	10	365	18	1	2
3750	10	10	10	10	10	10	10	10	10	10	10	10	10	10	14	14	1	10	10	10	10	365	18	1	1
3751	2	10	10	10	10	10	10	#NULL!	10	10	2	3	10	10	14	14	1	10	1	2	10	365	13	2	1
3752	2	10	10	10	10	10	10	2	10	10	10	3	10	1	4	4	1	10	10	2	10	365	12	1	1
3754	10	10	10	10	10	10	10	2	10	10	10	4	10	10	14	14	1	10	10	10	10	365	18	1	2
3755	10	10	10	10	10	10	10	#NULL!	1	1	2	3	10	10	14	14	1	10	10	10	10	365	18	1	1
3758	2	10	10	10	10	10	10	10	10	10	10	4	10	1	4	4	1	10	10	2	10	365	12	1	2
3760	10	#NULL!	#NULL!	#NULL!	#NULL!	#NULL!	10	#NULL!	10	10	2	4	10	10	14	14	1	10	10	10	10	365	18	1	1
3762	#NULL!	#NULL!	#NULL!	#NULL!	#NULL!	#NULL!	10	#NULL!	10	10	10	3	10	1	4	4	1	10	10	#NULL!	10	365	12	1	1
3763	2	10	10	10	10	10	10	2	10	10	10	3	10	10	14	14	1	10	10	2	10	365	18	1	2
3764	10	#NULL!	#NULL!	#NULL!	#NULL!	#NULL!	#NULL!	#NULL!	10	10	10	4	10	#NULL!	#NULL!	#NULL!	1	#NULL!	#NULL!	10	10	365	#NULL!	#NULL!	2
3766	#NULL!	#NULL!	#NULL!	#NULL!	#NULL!	#NULL!	#NULL!	#NULL!	10	10	2	4	10	#NULL!	#NULL!	#NULL!	1	#NULL!	#NULL!	#NULL!	10	365	#NULL!	#NULL!	2
3767	10	10	10	10	10	10	#NULL!	#NULL!	10	10	10	4	10	#NULL!	#NULL!	#NULL!	1	#NULL!	#NULL!	10	10	365	#NULL!	#NULL!	2
3768	10	10	10	10	10	10	10	#NULL!	1	1	2	4	10	10	14	14	1	10	10	10	10	365	18	1	1
3773	10	10	10	10	10	10	10	10	10	10	10	3	10	10	14	14	1	10	10	10	10	365	18	1	2
3778	3	10	10	10	10	10	10	10	10	1	10	4	10	10	14	14	1	10	10	3	10	365	18	1	2
3780	10	10	10	10	10	10	10	10	10	10	10	4	10	10	14	14	1	10	10	10	10	365	18	1	1
3789	3	10	10	10	10	10	1	10	10	10	2	3	10	1	3	3	1	1	1	3	10	365	4	2	2
3790	10	10	10	10	10	10	2	#NULL!	10	10	10	3	10	1	2	2	1	2	10	10	10	365	6	1	1
3791	2	10	10	10	10	10	10	2	10	1	2	4	10	10	14	14	1	10	10	2	10	365	18	1	2
3792	2	10	10	10	10	10	10	#NULL!	10	10	2	4	10	1	4	4	1	10	10	2	10	365	12	1	1
3796	10	10	10	10	10	10	10	10	10	10	10	4	10	10	14	14	1	10	10	10	10	365	18	1	2
3799	10	#NULL!	#NULL!	#NULL!	#NULL!	#NULL!	#NULL!	#NULL!	10	10	10	3	10	#NULL!	#NULL!	#NULL!	1	#NULL!	#NULL!	10	10	365	#NULL!	#NULL!	1
3801	10	#NULL!	#NULL!	#NULL!	#NULL!	10	10	10	10	10	2	4	10	10	14	14	1	10	10	10	10	365	18	1	2
3802	10	10	10	10	10	10	1	2	10	10	2	4	10	10	13	13	1	1	10	10	10	365	17	1	1
3806	10	#NULL!	#NULL!	#NULL!	#NULL!	#NULL!	10	10	1	10	10	4	10	10	14	14	1	10	10	10	10	365	18	1	2
3807	10	10	10	10	10	10	1	#NULL!	10	10	10	4	10	10	13	13	1	1	10	10	10	365	17	1	1
3808	10	10	10	10	10	10	10	10	10	1	2	4	10	10	14	14	1	10	10	10	10	365	18	1	2
3810	10	10	10	10	10	10	10	10	10	1	10	10	10	10	14	14	1	10	10	10	10	365	18	1	2
3812	10	#NULL!	#NULL!	#NULL!	#NULL!	10	10	#NULL!	1	1	2	3	10	10	14	14	1	10	10	10	10	365	18	1	1
3813	10	10	10	10	10	10	10	10	10	10	10	4	10	10	14	14	1	10	10	10	10	365	18	1	2
3815	#NULL!	#NULL!	#NULL!	#NULL!	#NULL!	#NULL!	10	10	10	1	2	4	10	10	14	14	1	10	10	#NULL!	10	365	18	1	1
3816	3	#NULL!	#NULL!	#NULL!	#NULL!	#NULL!	1	10	10	1	2	4	10	10	13	13	1	1	10	3	10	365	17	1	2
3817	10	10	10	10	10	10	10	10	10	10	10	4	10	10	14	14	1	10	10	10	10	365	18	1	2
3819	10	10	10	10	10	10	#NULL!	#NULL!	10	10	10	4	10	#NULL!	#NULL!	#NULL!	1	#NULL!	#NULL!	10	10	365	#NULL!	#NULL!	2
3820	2	#NULL!	#NULL!	#NULL!	#NULL!	10	10	10	10	1	10	4	10	1	4	4	1	10	10	2	10	365	12	1	1
3821	2	10	10	10	10	10	10	#NULL!	1	1	2	3	10	10	14	14	1	10	10	2	10	365	18	1	1
3824	2	10	10	10	10	10	10	10	10	10	2	4	10	10	14	14	1	10	10	2	10	365	18	1	1
3825	10	10	10	10	10	10	10	10	10	10	10	4	10	10	14	14	1	10	10	10	10	365	18	1	2
3826	2	10	10	10	10	10	1	10	10	10	3	10	10	10	13	13	1	1	10	2	10	365	17	1	1
3832	10	10	10	10	10	10	1	10	10	10	10	4	10	10	13	13	1	1	10	10	10	365	17	1	1
3834	10	#NULL!	#NULL!	#NULL!	#NULL!	10	#NULL!	#NULL!	10	10	10	4	10	#NULL!	#NULL!	#NULL!	1	#NULL!	#NULL!	10	10	365	#NULL!	#NULL!	2
3838	2	10	10	10	10	10	10	10	10	10	2	4	10	10	14	14	1	10	10	2	10	365	18	1	2
3841	2	#NULL!	#NULL!	#NULL!	#NULL!	10	10	10	10	10	10	4	10	10	14	14	1	10	10	2	10	365	18	1	1
3842	10	10	10	10	10	10	10	#NULL!	10	10	10	3	10	10	14	14	1	10	10	10	10	365	18	1	1
3843	2	10	10	10	10	10	10	2	10	1	2	4	10	10	14	14	1	10	10	2	10	365	18	1	2
3848	10	10	10	10	10	10	10	#NULL!	1	1	10	4	10	10	14	14	1	10	10	10	10	365	18	1	1
3849	10	10	10	10	10	10	10	#NULL!	1	1	2	4	10	10	14	14	1	10	10	10	10	365	18	1	1
3850	10	10	10	10	10	10	10	2	10	10	10	4	10	10	14	14	1	10	10	10	10	365	18	1	1
3851	10	10	10	10	10	10	10	10	10	10	10	4	10	10	14	14	1	10	10	10	10	365	18	1	2
3852	10	10	10	10	10	10	1	#NULL!	1	10	2	3	10	10	13	13	1	1	10	10	10	365	17	1	1
3853	10	10	10	10	10	10	1	#NULL!	1	1	2	4	10	10	13	13	1	1	1	10	10	365	15	2	1
3854	10	10	10	10	10	10	10	#NULL!	10	10	10	3	10	10	14	14	1	10	10	10	10	365	18	1	1
3855	2	10	10	10	10	10	10	10	10	1	10	4	10	10	14	14	1	10	10	2	10	365	18	1	2
3857	10	10	10	10	10	10	10	10	10	1	10	10	10	10	14	14	1	10	10	10	10	365	18	1	2
3860	10	#NULL!	#NULL!	#NULL!	#NULL!	10	10	10	10	10	2	4	10	10	14	14	1	10	10	10	10	365	18	1	2
3861	#NULL!	#NULL!	#NULL!	#NULL!	#NULL!	#NULL!	10	10	10	1	10	3	10	10	14	14	1	10	10	#NULL!	10	365	18	1	2
3862	10	10	10	10	10	10	10	10	10	1	2	4	10	10	14	14	1	10	10	10	10	365	18	1	1
3864	10	10	10	10	10	10	10	#NULL!	1	10	10	10	10	#NULL!	#NULL!	#NULL!	1	10	#NULL!	10	10	365	#NULL!	#NULL!	2
3865	2	10	10	10	10	10	2	3	10	1	10	4	10	10	12	12	1	2	10	2	10	365	16	1	1
3867	10	10	10	10	10	10	10	2	10	1	10	4	10	10	14	14	1	10	10	10	10	365	18	1	2
3870	10	10	10	10	10	10	10	10	10	1	2	4	10	10	14	14	1	10	10	10	10	365	18	1	1
3872	#NULL!	#NULL!	#NULL!	#NULL!	#NULL!	#NULL!	10	10	10	1	10	4	10	10	14	14	1	10	10	#NULL!	10	365	18	1	2
3875	10	10	10	10	10	10	10	#NULL!	10	10	10	3	10	1	4	4	1	10	10	10	10	365	12	1	1
3878	2	10	10	10	10	10	1	10	1	10	2	10	10	2	7	7	1	1	10	2	10	365	7	1	1
3879	2	10	10	10	10	10	10	10	10	10	10	4	10	10	14	14	1	10	10	2	10	365	18	1	2
3880	10	10	10	10	10	10	10	10	10	10	2	4	10	10	14	14	1	10	10	10	10	365	18	1	1
3883	2	10	10	10	10	10	#NULL!	#NULL!	10	10	10	4	10	#NULL!	#NULL!	#NULL!	1	#NULL!	#NULL!	2	10	365	#NULL!	#NULL!	2
3884	10	10	10	10	10	10	10	2	10	10	2	4	10	10	14	14	1	10	10	10	10	365	18	1	2
3886	10	10	10	10	10	10	1	10	10	10	10	4	10	10	13	13	1	1	10	10	10	365	17	1	1
3887	10	10	10	10	10	10	10	10	10	10	10	3	10	10	14	14	1	10	10	10	10	365	18	1	2
3891	2	10	10	10	10	10	10	10	10	10	10	3	10	10	14	14	1	10	10	2	10	365	18	1	2
3895	10	10	10	10	10	10	10	10	10	10	10	10	10	10	14	14	1	10	10	10	10	365	18	1	2
3896	10	10	10	10	10	10	10	10	10	1	10	10	10	10	14	14	1	10	10	10	10	365	18	1	2
3899	10	10	10	10	10	10	10	10	10	10	10	10	10	10	14	14	1	10	10	10	10	365	18	1	1
3900	10	10	10	10	10	10	10	2	10	10	10	3	10	10	14	14	1	10	10	10	10	365	18	1	2
3905	2	10	10	10	10	10	10	2	10	10	2	4	10	10	14	14	1	10	10	2	10	365	18	1	2
3906	4	10	10	10	10	10	10	10	10	1	2	4	10	10	14	14	1	10	10	4	1	45	18	1	2
3908	10	#NULL!	#NULL!	#NULL!	#NULL!	#NULL!	10	10	1	1	10	3	10	1	4	4	1	10	10	10	10	365	12	1	2
3909	10	10	10	10	10	10	10	10	10	10	10	4	10	10	14	14	1	10	10	10	10	365	18	1	2
3915	10	10	10	10	10	10	10	10	10	1	2	10	10	10	14	14	1	10	10	10	10	365	18	1	1
3919	10	10	10	10	10	10	10	#NULL!	10	1	10	3	10	10	14	14	1	10	10	10	10	365	18	1	1
3921	2	10	10	10	10	10	10	#NULL!	1	1	2	4	10	10	14	14	1	10	10	2	10	365	18	1	1
3923	2	10	10	10	10	10	10	10	10	1	2	4	10	10	14	14	1	10	10	2	10	365	18	1	2
3925	#NULL!	#NULL!	#NULL!	#NULL!	#NULL!	#NULL!	#NULL!	#NULL!	10	10	10	3	10	#NULL!	#NULL!	#NULL!	1	#NULL!	#NULL!	#NULL!	10	365	#NULL!	#NULL!	2
3927	10	#NULL!	#NULL!	#NULL!	#NULL!	10	10	2	1	10	10	4	10	10	14	14	1	10	10	10	10	365	18	1	1
3932	10	10	10	10	10	10	2	10	10	10	3	10	10	1	2	2	1	2	1	10	10	365	2	2	1
3933	10	10	10	10	10	10	10	10	10	1	10	10	10	10	14	14	1	10	10	10	10	365	18	1	2
3935	10	10	10	10	10	10	10	10	10	1	2	4	10	10	14	14	1	10	10	10	10	365	18	1	2
3936	10	10	10	10	10	10	10	#NULL!	10	10	2	4	10	10	14	14	1	10	10	10	10	365	18	1	1
3937	2	10	10	10	10	10	1	2	10	1	2	4	10	10	13	13	1	1	10	2	10	365	17	1	2
3938	10	10	10	10	10	10	10	#NULL!	10	10	10	10	10	10	14	14	1	10	10	10	10	365	18	1	1
3940	10	10	10	10	10	10	10	2	10	1	2	4	10	10	14	14	1	10	10	10	10	365	18	1	2
3942	2	#NULL!	#NULL!	#NULL!	#NULL!	10	10	10	10	1	2	4	10	10	14	14	1	10	10	2	10	365	18	1	2
3944	10	#NULL!	#NULL!	#NULL!	#NULL!	#NULL!	10	10	10	1	2	4	10	10	14	14	1	10	10	10	10	365	18	1	2
3947	10	#NULL!	#NULL!	#NULL!	#NULL!	#NULL!	10	#NULL!	10	10	10	3	10	10	14	14	1	10	10	10	10	365	18	1	1
3951	10	10	10	10	10	10	#NULL!	#NULL!	10	10	10	4	10	#NULL!	#NULL!	#NULL!	1	#NULL!	#NULL!	10	10	365	#NULL!	#NULL!	1
3953	2	10	10	10	10	10	10	10	10	10	10	4	10	10	14	14	1	10	10	2	10	365	18	1	2
3956	#NULL!	#NULL!	#NULL!	#NULL!	#NULL!	#NULL!	10	10	10	1	2	10	10	10	14	14	1	10	10	#NULL!	1	6	18	1	1
3957	10	10	10	10	10	10	10	10	10	10	10	4	10	10	14	14	1	10	10	10	10	365	18	1	2
3958	10	#NULL!	#NULL!	#NULL!	#NULL!	10	1	10	10	10	2	4	10	10	13	13	1	1	10	10	10	365	17	1	2
3960	3	1	10	10	10	10	10	10	10	10	10	4	10	10	14	14	1	10	10	3	10	365	18	1	2
3961	2	10	10	10	10	10	10	2	10	10	10	4	10	10	14	14	1	10	10	2	10	365	18	1	2
3963	10	10	10	10	10	10	10	10	10	1	10	4	10	10	14	14	1	10	10	10	10	365	18	1	2
3965	#NULL!	#NULL!	#NULL!	#NULL!	#NULL!	#NULL!	10	10	10	1	10	4	10	10	14	14	1	10	10	#NULL!	10	365	18	1	2
3966	10	10	10	10	10	10	#NULL!	#NULL!	10	10	10	3	10	#NULL!	#NULL!	#NULL!	1	#NULL!	#NULL!	10	10	365	#NULL!	#NULL!	2
3968	10	10	10	10	10	10	#NULL!	#NULL!	10	10	10	4	10	#NULL!	#NULL!	#NULL!	1	#NULL!	#NULL!	10	10	365	#NULL!	#NULL!	2
3969	10	10	10	10	10	10	10	#NULL!	1	10	2	4	10	10	14	14	1	10	10	10	10	365	18	1	1
3970	2	10	10	10	10	10	10	2	10	10	10	3	10	10	14	14	1	10	10	2	10	365	18	1	1
3971	3	#NULL!	#NULL!	#NULL!	#NULL!	#NULL!	10	#NULL!	10	10	#NULL!	4	10	1	4	4	1	10	10	3	10	365	12	1	1
3973	10	#NULL!	#NULL!	#NULL!	#NULL!	10	10	10	10	10	2	4	10	10	14	14	1	10	10	10	10	365	18	1	2
3977	2	10	10	10	10	10	1	10	10	10	2	3	10	1	3	3	1	1	10	2	10	365	8	1	1
3978	2	10	10	10	10	10	10	10	10	10	10	3	10	10	14	14	1	10	10	2	10	365	18	1	1
3979	#NULL!	#NULL!	#NULL!	#NULL!	#NULL!	#NULL!	#NULL!	#NULL!	10	10	10	4	10	#NULL!	#NULL!	#NULL!	1	#NULL!	#NULL!	#NULL!	10	365	#NULL!	#NULL!	2
3982	10	10	10	10	10	10	2	#NULL!	1	10	2	10	10	1	2	2	1	2	10	10	10	365	6	1	1
3983	2	10	10	10	10	10	10	10	10	1	10	3	10	10	14	14	1	10	10	2	10	365	18	1	2
3985	10	10	10	10	10	10	10	2	10	10	10	4	10	10	14	14	1	10	10	10	10	365	18	1	2
3986	2	10	10	10	10	10	10	2	10	10	10	4	10	10	14	14	1	10	10	2	10	365	18	1	2
3988	10	#NULL!	#NULL!	#NULL!	#NULL!	10	10	10	10	1	2	4	10	10	14	14	1	10	10	10	10	365	18	1	1
3991	#NULL!	#NULL!	#NULL!	#NULL!	#NULL!	#NULL!	10	10	10	1	10	10	10	10	14	14	1	10	10	#NULL!	10	365	18	1	1
3993	10	10	10	10	10	10	10	10	10	10	10	3	10	10	14	14	1	10	10	10	10	365	18	1	1
3994	10	10	10	10	10	10	10	#NULL!	10	10	10	4	10	10	14	14	1	10	10	10	10	365	18	1	1
3996	3	10	10	10	10	10	1	10	1	1	2	4	10	1	3	3	1	1	1	3	10	365	4	2	1
3997	10	10	10	10	10	10	10	10	10	10	10	4	10	10	14	14	1	10	10	10	10	365	18	1	1
3999	10	10	10	10	10	10	10	10	10	10	2	4	10	10	14	14	1	10	10	10	10	365	18	1	1
4001	10	10	10	10	10	10	10	10	10	10	10	4	10	10	14	14	1	10	10	10	10	365	18	1	2
4002	10	10	10	10	10	10	10	2	10	10	2	4	10	10	14	14	1	10	10	10	10	365	18	1	2
4003	10	#NULL!	#NULL!	#NULL!	#NULL!	10	10	10	10	10	10	10	10	10	14	14	1	10	10	10	10	365	18	1	2
4004	10	#NULL!	#NULL!	#NULL!	#NULL!	10	10	10	10	10	2	4	10	10	14	14	1	10	10	10	10	365	18	1	2
4008	2	10	10	10	10	10	10	#NULL!	10	10	2	4	10	#NULL!	#NULL!	#NULL!	1	10	#NULL!	2	10	365	#NULL!	#NULL!	1
4012	10	10	10	10	10	10	#NULL!	#NULL!	10	10	2	4	10	#NULL!	#NULL!	#NULL!	1	#NULL!	#NULL!	10	10	365	#NULL!	#NULL!	1
4013	10	10	10	10	10	10	10	2	10	10	2	4	10	10	14	14	1	10	10	10	10	365	18	1	2
4015	10	10	10	10	10	10	1	#NULL!	10	10	10	3	10	1	3	3	1	1	1	10	10	365	4	2	1
4017	2	10	10	10	10	10	10	10	10	10	2	4	10	10	14	14	1	10	10	2	10	365	18	1	1
4018	10	10	10	10	10	10	10	2	10	10	2	4	10	10	14	14	1	10	10	10	10	365	18	1	2
4022	3	10	10	10	10	10	10	10	10	10	2	4	10	1	4	4	1	10	1	3	10	365	10	2	2
4023	10	10	10	10	10	10	10	10	10	10	10	10	10	10	14	14	1	10	10	10	10	365	18	1	1
4026	2	10	10	10	10	10	10	10	10	1	10	4	10	10	14	14	1	10	10	2	10	365	18	1	2
4028	#NULL!	#NULL!	#NULL!	#NULL!	#NULL!	#NULL!	10	10	10	1	10	10	10	10	14	14	1	10	1	#NULL!	10	365	13	2	1
4031	#NULL!	#NULL!	#NULL!	#NULL!	#NULL!	#NULL!	10	#NULL!	1	1	10	3	10	10	14	14	1	10	10	#NULL!	10	365	18	1	1
4033	2	10	10	10	10	10	10	2	10	1	10	4	10	10	14	14	1	10	10	2	10	365	18	1	2
4043	2	#NULL!	#NULL!	#NULL!	#NULL!	#NULL!	#NULL!	#NULL!	10	10	10	10	10	#NULL!	#NULL!	#NULL!	1	#NULL!	#NULL!	2	10	365	#NULL!	#NULL!	1
4044	10	10	10	10	10	10	10	10	10	10	2	10	10	10	14	14	1	10	10	10	10	365	18	1	1
4045	10	10	10	10	10	10	10	10	10	10	10	3	10	10	14	14	1	10	10	10	10	365	18	1	2
4048	10	10	10	10	10	10	10	10	10	1	2	3	10	10	14	14	1	10	10	10	10	365	18	1	1
4050	10	#NULL!	#NULL!	#NULL!	#NULL!	10	10	10	10	1	2	4	10	10	14	14	1	10	10	10	10	365	18	1	1
4062	10	10	10	10	10	10	#NULL!	#NULL!	10	10	10	4	10	#NULL!	#NULL!	#NULL!	1	#NULL!	#NULL!	10	10	365	#NULL!	#NULL!	2
4069	10	10	10	10	10	10	10	#NULL!	10	1	10	10	10	#NULL!	#NULL!	#NULL!	1	10	#NULL!	10	10	365	#NULL!	#NULL!	1
4070	#NULL!	#NULL!	#NULL!	#NULL!	#NULL!	#NULL!	10	10	10	10	10	3	10	10	14	14	1	10	10	#NULL!	10	365	18	1	2
4075	10	10	10	10	10	10	10	10	10	1	2	4	10	10	14	14	1	10	10	10	10	365	18	1	2
4081	2	10	10	10	10	10	10	2	10	10	2	4	10	10	14	14	1	10	10	2	10	365	18	1	2
4082	10	10	10	10	10	10	#NULL!	#NULL!	10	10	10	4	10	#NULL!	#NULL!	#NULL!	1	#NULL!	#NULL!	10	10	365	#NULL!	#NULL!	1
4083	10	10	10	10	10	10	10	#NULL!	10	10	10	10	10	10	14	14	1	10	10	10	10	365	18	1	1
4084	10	#NULL!	#NULL!	#NULL!	#NULL!	10	10	10	10	10	2	3	10	10	14	14	1	10	10	10	10	365	18	1	1
4087	10	10	10	10	10	10	10	10	10	10	2	4	10	10	14	14	1	10	10	10	10	365	18	1	1
4088	10	#NULL!	#NULL!	#NULL!	#NULL!	10	1	#NULL!	1	10	2	4	10	10	13	13	1	1	10	10	10	365	17	1	1
4089	2	10	10	10	10	10	10	10	10	1	10	4	10	1	4	4	1	10	10	2	10	365	12	1	2
4091	10	10	10	10	10	10	10	10	10	10	10	4	10	10	14	14	1	10	10	10	10	365	18	1	2
4092	10	10	10	10	10	10	10	2	10	1	2	3	10	10	14	14	1	10	10	10	10	365	18	1	2
4094	10	10	10	10	10	10	10	10	10	1	2	4	10	10	14	14	1	10	10	10	10	365	18	1	2
4095	10	#NULL!	#NULL!	#NULL!	#NULL!	10	10	2	10	10	10	4	10	10	14	14	1	10	10	10	10	365	18	1	2
4097	2	10	10	10	10	10	10	10	10	10	10	4	10	10	14	14	1	10	10	2	10	365	18	1	1
4098	10	#NULL!	#NULL!	#NULL!	#NULL!	#NULL!	10	10	10	10	10	4	10	10	14	14	1	10	10	10	10	365	18	1	2
4099	2	10	10	10	10	10	10	10	10	1	10	4	10	10	14	14	1	10	10	2	10	365	18	1	2
4104	3	10	10	10	10	10	10	#NULL!	1	1	2	4	10	10	14	14	1	10	10	3	10	365	18	1	1
4106	10	10	10	10	10	10	10	10	10	10	10	4	10	10	14	14	1	10	10	10	10	365	18	1	2
4107	10	10	10	10	10	10	10	2	10	1	10	4	10	10	14	14	1	10	10	10	10	365	18	1	2
4108	#NULL!	#NULL!	#NULL!	#NULL!	#NULL!	#NULL!	10	2	10	1	2	4	10	10	14	14	1	10	10	#NULL!	10	365	18	1	1
4114	10	10	10	10	10	10	10	3	10	10	10	3	10	10	14	14	1	10	10	10	10	365	18	1	2
4118	10	10	10	10	10	10	10	2	10	10	2	4	10	10	14	14	1	10	10	10	10	365	18	1	2
4119	#NULL!	#NULL!	#NULL!	#NULL!	#NULL!	#NULL!	10	10	10	1	2	4	10	10	14	14	1	10	10	#NULL!	10	365	18	1	2
4120	2	#NULL!	#NULL!	#NULL!	#NULL!	10	#NULL!	#NULL!	10	10	10	4	10	#NULL!	#NULL!	#NULL!	1	#NULL!	#NULL!	2	10	365	#NULL!	#NULL!	1
4121	10	#NULL!	#NULL!	#NULL!	#NULL!	10	10	10	10	10	10	4	10	10	14	14	1	10	10	10	10	365	18	1	1
4122	#NULL!	#NULL!	#NULL!	#NULL!	#NULL!	#NULL!	10	10	10	1	10	4	10	10	14	14	1	10	10	#NULL!	10	365	18	1	2
4123	2	10	10	10	10	10	10	#NULL!	10	1	10	10	10	#NULL!	#NULL!	#NULL!	1	10	#NULL!	2	10	365	#NULL!	#NULL!	2
4124	10	10	10	10	10	10	10	10	10	10	10	4	10	10	14	14	1	10	10	10	10	365	18	1	2
4125	10	#NULL!	#NULL!	#NULL!	#NULL!	10	10	10	10	1	10	10	10	10	14	14	1	10	10	10	10	365	18	1	2
4126	10	#NULL!	#NULL!	#NULL!	#NULL!	10	10	#NULL!	10	10	10	3	10	10	14	14	1	10	10	10	10	365	18	1	1
4131	2	10	10	10	10	10	10	10	10	10	10	4	10	10	14	14	1	10	10	2	10	365	18	1	2
4136	2	10	10	10	10	10	10	10	10	10	10	4	10	10	14	14	1	10	10	2	10	365	18	1	1
4137	10	10	10	10	10	10	10	10	10	1	10	4	10	10	14	14	1	10	10	10	10	365	18	1	1
4140	10	10	10	10	10	10	10	2	10	10	10	4	10	10	14	14	1	10	10	10	10	365	18	1	2
4141	10	10	10	10	10	10	10	10	10	1	10	3	10	10	14	14	1	10	10	10	10	365	18	1	2
4144	2	10	10	10	10	10	10	#NULL!	10	10	10	4	10	#NULL!	#NULL!	#NULL!	1	10	#NULL!	2	10	365	#NULL!	#NULL!	1
4146	2	10	10	10	10	10	10	10	10	10	2	4	10	10	14	14	1	10	10	2	10	365	18	1	2
4150	10	10	10	10	10	10	10	10	10	10	10	4	10	10	14	14	1	10	10	10	10	365	18	1	2
4151	10	10	10	10	10	10	10	2	10	1	10	4	10	10	14	14	1	10	10	10	10	365	18	1	2
4152	10	10	10	10	10	10	10	2	10	10	10	4	10	10	14	14	1	10	10	10	10	365	18	1	2
4155	2	10	10	10	10	10	10	2	10	1	2	4	10	10	14	14	1	10	10	2	10	365	18	1	2
4156	10	10	10	10	10	10	10	10	10	1	2	4	10	1	4	4	1	10	10	10	10	365	12	1	2
4157	10	10	10	10	10	10	#NULL!	#NULL!	10	10	10	4	10	#NULL!	#NULL!	#NULL!	1	#NULL!	#NULL!	10	10	365	#NULL!	#NULL!	2
4159	10	#NULL!	#NULL!	#NULL!	#NULL!	10	10	#NULL!	10	10	10	3	10	10	14	14	1	10	10	10	10	365	18	1	1
4161	2	10	10	10	10	10	10	10	10	10	10	4	10	10	14	14	1	10	10	2	10	365	18	1	2
4162	2	10	10	10	10	10	10	10	10	10	10	4	10	10	14	14	1	10	10	2	10	365	18	1	2
4164	10	10	10	10	10	10	10	10	10	10	10	4	10	10	14	14	1	10	10	10	10	365	18	1	2
4168	#NULL!	#NULL!	#NULL!	#NULL!	#NULL!	#NULL!	2	10	10	10	10	4	10	10	12	12	1	2	10	#NULL!	10	365	16	1	1
4170	10	10	10	10	10	10	10	10	10	1	2	3	10	10	14	14	1	10	10	10	10	365	18	1	1
4171	10	10	10	10	10	10	1	#NULL!	10	10	10	4	10	10	13	13	1	1	10	10	10	365	17	1	1
4172	10	10	10	10	10	10	10	10	10	10	10	4	10	10	14	14	1	10	10	10	10	365	18	1	1
4175	10	#NULL!	#NULL!	#NULL!	#NULL!	10	#NULL!	#NULL!	10	10	10	4	10	#NULL!	#NULL!	#NULL!	1	#NULL!	#NULL!	10	10	365	#NULL!	#NULL!	1
4176	2	10	10	10	10	10	10	10	10	10	10	4	10	10	14	14	1	10	10	2	10	365	18	1	1
4181	2	10	10	10	10	10	10	10	10	10	10	3	10	10	14	14	1	10	10	2	10	365	18	1	2
4183	2	10	10	10	1	10	10	3	10	10	10	4	10	10	14	14	1	10	10	2	10	365	18	1	1
4185	10	10	10	10	10	10	10	#NULL!	10	10	10	4	10	10	14	14	1	10	10	10	10	365	18	1	1
4186	2	10	10	10	10	10	10	10	10	10	2	4	10	10	14	14	1	10	10	2	10	365	18	1	2
4187	2	10	10	10	10	10	10	#NULL!	10	1	10	10	10	#NULL!	#NULL!	#NULL!	1	10	#NULL!	2	10	365	#NULL!	#NULL!	2
4189	#NULL!	#NULL!	#NULL!	#NULL!	#NULL!	#NULL!	10	#NULL!	10	10	10	4	10	10	14	14	1	10	10	#NULL!	10	365	18	1	1
4192	2	10	10	10	10	10	10	2	10	10	10	4	10	10	14	14	1	10	10	2	10	365	18	1	2
4193	10	10	10	10	10	10	10	10	10	10	10	4	10	10	14	14	1	10	10	10	10	365	18	1	2
4194	10	10	10	10	10	10	10	#NULL!	10	10	10	4	10	10	14	14	1	10	10	10	10	365	18	1	1
4195	2	#NULL!	#NULL!	#NULL!	#NULL!	10	10	10	10	1	10	4	10	10	14	14	1	10	10	2	10	365	18	1	2
4197	2	10	10	10	10	10	3	#NULL!	1	1	10	4	2	1	1	2	1	2	1	2	10	365	2	2	1
4200	#NULL!	10	10	10	10	10	10	2	10	10	10	4	10	10	14	14	1	10	10	#NULL!	10	365	18	1	1
4201	2	10	10	10	10	10	10	2	10	10	10	10	10	10	14	14	1	10	10	2	10	365	18	1	2
4202	#NULL!	#NULL!	#NULL!	#NULL!	#NULL!	#NULL!	10	2	10	10	10	4	10	10	14	14	1	10	10	#NULL!	10	365	18	1	2
4203	10	10	10	10	10	10	10	10	10	10	10	2	10	10	14	14	1	10	10	10	10	365	18	1	1
4206	10	10	10	10	10	10	10	#NULL!	10	10	10	4	10	10	14	14	1	10	10	10	10	365	18	1	1
4210	10	#NULL!	#NULL!	#NULL!	#NULL!	#NULL!	1	10	10	1	2	4	10	10	13	13	1	1	10	10	10	365	17	1	1
4211	10	10	10	10	10	10	10	2	10	10	10	4	10	10	14	14	1	10	10	10	10	365	18	1	2
4215	10	10	10	10	10	10	10	10	10	10	10	4	10	10	14	14	1	10	10	10	10	365	18	1	1
4218	10	10	10	10	10	10	10	10	10	10	2	4	10	10	14	14	1	10	10	10	10	365	18	1	2
4219	10	#NULL!	#NULL!	#NULL!	#NULL!	#NULL!	10	10	10	10	10	4	10	10	14	14	1	10	10	10	10	365	18	1	2
4221	10	10	10	10	10	10	10	10	10	10	10	4	10	10	14	14	1	10	10	10	10	365	18	1	2
4225	10	10	10	10	10	10	10	10	10	10	10	4	10	10	14	14	1	10	10	10	10	365	18	1	1
4231	2	10	10	10	10	10	10	10	10	10	2	4	10	10	14	14	1	10	10	2	10	365	18	1	1
4232	10	10	10	10	10	10	10	10	10	10	10	4	10	10	14	14	1	10	10	10	10	365	18	1	1
4235	10	#NULL!	#NULL!	#NULL!	#NULL!	10	10	10	10	10	10	4	10	10	14	14	1	10	10	10	10	365	18	1	1
4236	10	10	10	10	10	10	10	2	10	1	2	3	10	10	14	14	1	10	10	10	10	365	18	1	2
4237	10	10	10	10	10	10	10	10	10	10	10	3	10	10	14	14	1	10	10	10	10	365	18	1	2
4238	2	10	10	10	10	10	10	10	10	10	3	4	10	10	14	14	1	10	10	2	10	365	18	1	1
4240	10	10	10	10	10	10	10	10	10	10	10	4	10	10	14	14	1	10	10	10	10	365	18	1	2
4241	10	10	10	10	10	10	10	10	10	10	2	4	10	10	14	14	1	10	10	10	10	365	18	1	2
4242	#NULL!	#NULL!	#NULL!	#NULL!	#NULL!	#NULL!	#NULL!	#NULL!	10	10	10	4	10	#NULL!	#NULL!	#NULL!	1	#NULL!	#NULL!	#NULL!	10	365	#NULL!	#NULL!	2
4244	2	#NULL!	#NULL!	#NULL!	#NULL!	#NULL!	1	2	10	10	10	4	10	10	13	13	1	1	10	2	10	365	17	1	2
4246	10	#NULL!	#NULL!	#NULL!	#NULL!	10	2	#NULL!	10	10	10	4	10	10	12	12	1	2	10	10	10	365	16	1	1
4251	#NULL!	#NULL!	#NULL!	#NULL!	#NULL!	#NULL!	10	10	10	10	2	4	10	10	14	14	1	10	10	#NULL!	10	365	18	1	1
4252	10	10	10	10	10	10	10	10	10	10	2	4	10	10	14	14	1	10	10	10	10	365	18	1	2
4253	2	#NULL!	#NULL!	#NULL!	#NULL!	#NULL!	1	10	10	10	10	3	10	1	3	3	1	1	1	2	10	365	4	2	1
4254	10	10	10	10	10	10	10	10	10	10	10	4	10	10	14	14	1	10	10	10	10	365	18	1	2
4256	2	10	10	10	10	10	10	10	10	10	2	4	10	10	14	14	1	10	10	2	10	365	18	1	1
4258	2	10	10	10	10	10	10	10	10	10	10	4	10	10	14	14	1	10	10	2	10	365	18	1	1
4260	2	10	10	10	10	10	10	2	10	10	2	4	10	10	14	14	1	10	10	2	10	365	18	1	2
4261	10	10	10	10	10	10	10	10	10	1	2	4	10	10	14	14	1	10	10	10	10	365	18	1	2
4262	10	10	10	10	10	10	10	10	10	10	10	4	10	10	14	14	1	10	10	10	10	365	18	1	1
4264	#NULL!	#NULL!	#NULL!	#NULL!	#NULL!	#NULL!	#NULL!	#NULL!	10	10	10	4	10	#NULL!	#NULL!	#NULL!	1	#NULL!	#NULL!	#NULL!	10	365	#NULL!	#NULL!	2
4265	2	10	10	10	10	10	10	2	10	10	2	4	10	10	14	14	1	10	10	2	10	365	18	1	2
4266	2	10	10	10	10	10	10	10	10	1	10	4	10	10	14	14	1	10	10	2	10	365	18	1	2
4267	10	10	10	10	10	10	10	10	10	1	10	4	10	1	4	4	1	10	10	10	10	365	12	1	1
4269	10	10	10	10	10	10	10	10	10	10	10	10	10	10	14	14	1	10	10	10	10	365	18	1	2
4270	2	10	10	10	10	10	10	#NULL!	10	10	2	4	10	10	14	14	1	10	10	2	10	365	18	1	1
4271	#NULL!	#NULL!	#NULL!	#NULL!	#NULL!	#NULL!	10	10	10	1	10	3	10	10	14	14	1	10	10	#NULL!	10	365	18	1	2
4272	10	#NULL!	#NULL!	#NULL!	#NULL!	#NULL!	10	10	10	1	10	4	10	10	14	14	1	10	10	10	10	365	18	1	1
4273	10	10	10	10	10	10	10	10	10	10	10	10	10	10	14	14	1	10	10	10	10	365	18	1	1
4274	10	10	10	10	10	10	1	10	10	10	2	4	10	10	13	13	1	1	10	10	10	365	17	1	1
4277	10	10	10	10	10	10	10	10	10	10	10	4	10	10	14	14	1	10	10	10	10	365	18	1	2
4278	10	10	10	10	10	10	10	#NULL!	10	1	10	4	10	10	14	14	1	10	10	10	10	365	18	1	1
4279	#NULL!	#NULL!	#NULL!	#NULL!	#NULL!	#NULL!	#NULL!	#NULL!	10	10	10	3	10	#NULL!	#NULL!	#NULL!	1	#NULL!	#NULL!	#NULL!	10	365	#NULL!	#NULL!	2
4282	2	10	10	10	10	10	10	#NULL!	10	10	10	4	10	10	14	14	1	10	10	2	10	365	18	1	2
4283	2	#NULL!	#NULL!	#NULL!	#NULL!	#NULL!	10	2	10	10	2	4	10	10	14	14	1	10	10	2	10	365	18	1	2
4284	#NULL!	#NULL!	#NULL!	#NULL!	#NULL!	#NULL!	10	2	10	10	10	4	10	1	4	4	1	10	1	#NULL!	10	365	10	2	2
4285	2	10	10	10	10	10	10	#NULL!	10	10	10	3	10	#NULL!	#NULL!	#NULL!	1	10	#NULL!	2	10	365	#NULL!	#NULL!	1
4287	10	#NULL!	#NULL!	#NULL!	#NULL!	#NULL!	10	10	10	10	2	10	10	10	14	14	1	10	10	10	10	365	18	1	1
4288	10	10	10	10	10	10	10	2	10	1	10	4	10	10	14	14	1	10	10	10	10	365	18	1	1
4293	10	#NULL!	#NULL!	#NULL!	#NULL!	#NULL!	10	10	10	10	10	3	10	10	14	14	1	10	10	10	10	365	18	1	2
4294	2	10	10	10	10	10	1	10	10	10	10	4	10	10	13	13	1	1	10	2	10	365	17	1	1
4295	10	#NULL!	#NULL!	#NULL!	#NULL!	#NULL!	10	10	10	10	10	4	10	10	14	14	1	10	10	10	10	365	18	1	2
4297	10	10	10	10	10	10	10	10	10	10	10	10	10	10	14	14	1	10	10	10	10	365	18	1	1
4298	2	#NULL!	#NULL!	#NULL!	#NULL!	#NULL!	10	10	10	10	10	4	10	10	14	14	1	10	10	2	10	365	18	1	1
4301	2	#NULL!	#NULL!	#NULL!	#NULL!	#NULL!	10	2	10	10	10	3	10	10	14	14	1	10	10	2	10	365	18	1	2
4304	2	10	10	10	10	10	10	10	10	10	2	4	10	1	4	4	1	10	10	2	10	365	12	1	1
4306	2	10	10	10	10	10	2	#NULL!	10	10	2	3	1	10	12	12	1	2	1	2	10	365	14	2	1
4309	2	#NULL!	#NULL!	#NULL!	#NULL!	#NULL!	10	2	10	10	2	4	10	10	14	14	1	10	10	2	10	365	18	1	1
4310	10	10	10	10	10	10	10	10	10	10	10	4	10	10	14	14	1	10	10	10	10	365	18	1	2
4313	10	10	10	10	10	10	1	10	10	10	2	4	10	10	13	13	1	1	10	10	10	365	17	1	1
4314	2	10	10	10	10	10	10	10	10	10	10	4	10	10	14	14	1	10	10	2	10	365	18	1	1
4316	10	#NULL!	#NULL!	#NULL!	#NULL!	10	10	10	10	10	2	4	10	10	14	14	1	10	10	10	10	365	18	1	2
4317	2	#NULL!	#NULL!	#NULL!	#NULL!	10	10	10	10	10	10	4	10	10	14	14	1	10	10	2	10	365	18	1	2
4319	10	10	10	10	10	10	10	10	10	1	2	4	10	10	14	14	1	10	10	10	10	365	18	1	1
4321	3	#NULL!	#NULL!	#NULL!	#NULL!	#NULL!	#NULL!	#NULL!	10	10	2	3	10	#NULL!	#NULL!	#NULL!	1	#NULL!	#NULL!	3	10	365	#NULL!	#NULL!	2
4322	2	#NULL!	#NULL!	10	10	10	10	10	10	10	10	4	10	10	14	14	1	10	10	2	10	365	18	1	2
4324	3	10	10	10	10	10	10	2	10	10	2	4	10	10	14	14	1	10	10	3	10	365	18	1	2
4325	2	10	10	10	10	10	10	10	10	10	10	4	10	10	14	14	1	10	10	2	10	365	18	1	1
4326	10	10	10	10	10	10	#NULL!	#NULL!	10	10	10	4	10	#NULL!	#NULL!	#NULL!	1	#NULL!	#NULL!	10	10	365	#NULL!	#NULL!	2
4327	10	#NULL!	#NULL!	#NULL!	#NULL!	10	10	#NULL!	10	10	2	3	10	10	14	14	1	10	10	10	10	365	18	1	2
4329	10	10	10	10	10	10	2	10	10	10	2	10	2	10	12	12	1	2	1	10	10	365	14	2	1
4330	10	10	10	10	10	10	10	10	10	10	10	4	10	10	14	14	1	10	10	10	10	365	18	1	2
4331	10	#NULL!	#NULL!	#NULL!	#NULL!	10	10	10	10	1	10	4	10	10	14	14	1	10	10	10	10	365	18	1	2
4332	10	10	10	10	10	10	#NULL!	#NULL!	10	10	10	4	10	#NULL!	#NULL!	#NULL!	1	#NULL!	#NULL!	10	10	365	#NULL!	#NULL!	2
4333	10	10	10	10	10	10	10	#NULL!	10	10	10	4	10	10	14	14	1	10	10	10	10	365	18	1	1
4334	10	10	10	10	10	10	#NULL!	#NULL!	10	10	10	10	10	#NULL!	#NULL!	#NULL!	1	#NULL!	#NULL!	10	10	365	#NULL!	#NULL!	2
4336	2	10	10	10	10	10	10	2	10	10	2	4	10	10	14	14	1	10	10	2	10	365	18	1	2
4337	2	10	10	10	10	10	10	10	10	10	2	3	10	10	14	14	1	10	10	2	10	365	18	1	2
4340	10	10	10	10	10	10	10	10	10	1	10	4	10	10	14	14	1	10	10	10	10	365	18	1	1
4342	10	#NULL!	#NULL!	#NULL!	#NULL!	#NULL!	#NULL!	#NULL!	10	10	10	3	10	#NULL!	#NULL!	#NULL!	1	#NULL!	#NULL!	10	10	365	#NULL!	#NULL!	2
4343	#NULL!	#NULL!	#NULL!	#NULL!	#NULL!	#NULL!	10	10	10	10	10	4	10	10	14	14	1	10	10	#NULL!	10	365	18	1	1
4345	2	#NULL!	#NULL!	#NULL!	#NULL!	1	2	4	10	10	3	10	10	10	12	12	1	2	10	2	10	365	16	1	1
4346	2	#NULL!	#NULL!	#NULL!	#NULL!	#NULL!	10	2	10	1	2	4	10	10	14	14	1	10	10	2	10	365	18	1	2
4348	10	10	10	10	10	10	10	10	10	10	10	4	10	10	14	14	1	10	10	10	10	365	18	1	2
4351	10	10	10	10	10	10	#NULL!	#NULL!	10	10	10	4	10	#NULL!	#NULL!	#NULL!	1	#NULL!	#NULL!	10	10	365	#NULL!	#NULL!	1
4353	2	10	10	10	10	10	10	10	10	10	10	3	10	10	14	14	1	10	10	2	10	365	18	1	2
4355	#NULL!	#NULL!	#NULL!	#NULL!	#NULL!	#NULL!	10	10	10	10	2	4	10	10	14	14	1	10	10	#NULL!	10	365	18	1	2
4356	2	10	10	10	10	10	10	10	10	10	2	10	10	10	14	14	1	10	10	2	10	365	18	1	1
4357	2	10	10	10	10	10	10	10	10	10	10	4	10	10	14	14	1	10	10	2	10	365	18	1	1
4358	10	#NULL!	#NULL!	#NULL!	#NULL!	#NULL!	10	2	10	10	10	4	10	10	14	14	1	10	10	10	10	365	18	1	2
4359	10	10	10	10	10	10	10	#NULL!	10	10	10	4	10	10	14	14	1	10	10	10	10	365	18	1	1
4361	2	10	10	10	10	10	10	#NULL!	10	10	10	4	10	10	14	14	1	10	10	2	10	365	18	1	1
4363	2	10	10	10	10	10	1	#NULL!	1	1	2	4	10	1	3	3	1	1	10	2	10	365	8	1	1
4364	#NULL!	#NULL!	#NULL!	#NULL!	#NULL!	#NULL!	10	#NULL!	10	10	10	4	10	10	14	14	1	10	10	#NULL!	10	365	18	1	1
4365	10	10	10	10	10	10	10	2	10	10	10	3	10	10	14	14	1	10	10	10	10	365	18	1	2
4366	10	#NULL!	#NULL!	#NULL!	#NULL!	#NULL!	10	10	10	1	2	4	10	10	14	14	1	10	10	10	10	365	18	1	1
4367	3	10	10	10	10	10	2	10	10	10	10	10	10	1	2	2	1	2	1	3	10	365	2	2	1
4368	10	10	10	10	10	10	10	10	10	10	2	4	10	1	4	4	1	10	10	10	10	365	12	1	1
4369	#NULL!	#NULL!	#NULL!	#NULL!	#NULL!	#NULL!	10	10	10	10	2	4	10	10	14	14	1	10	10	#NULL!	10	365	18	1	1
4372	2	10	10	10	10	10	10	10	10	10	10	4	10	10	14	14	1	10	10	2	10	365	18	1	2
4373	2	10	10	10	10	10	10	10	10	1	10	3	10	10	14	14	1	10	10	2	10	365	18	1	2
4374	10	10	10	10	10	10	10	10	10	10	10	4	10	10	14	14	1	10	10	10	10	365	18	1	1
4376	2	10	10	10	10	10	1	10	1	1	2	4	10	10	13	13	1	1	10	2	10	365	17	1	1
4378	2	10	10	10	10	10	10	#NULL!	1	1	2	4	10	1	4	4	1	10	10	2	10	365	12	1	1
4381	2	10	10	10	10	10	10	10	10	10	10	4	10	10	14	14	1	10	10	2	10	365	18	1	2
4382	10	10	10	10	10	10	10	10	10	10	2	4	10	10	14	14	1	10	10	10	10	365	18	1	2
4383	10	10	10	10	10	10	10	2	10	10	10	4	10	10	14	14	1	10	10	10	10	365	18	1	2
4384	10	10	10	10	10	10	10	10	10	10	2	4	10	10	14	14	1	10	10	10	10	365	18	1	1
4385	10	10	10	10	10	10	10	10	10	10	10	4	10	10	14	14	1	10	10	10	10	365	18	1	2
4389	2	10	10	10	10	10	10	10	10	1	2	4	10	10	14	14	1	10	10	2	10	365	18	1	2
4390	2	#NULL!	#NULL!	#NULL!	#NULL!	#NULL!	#NULL!	#NULL!	10	10	10	4	10	#NULL!	#NULL!	#NULL!	1	#NULL!	#NULL!	2	10	365	#NULL!	#NULL!	2
4391	2	10	10	10	10	10	10	#NULL!	1	10	2	3	10	10	14	14	1	10	10	2	10	365	18	1	1
4393	2	10	10	10	10	10	10	10	10	10	10	4	10	10	14	14	1	10	10	2	10	365	18	1	2
4394	2	#NULL!	#NULL!	#NULL!	#NULL!	#NULL!	10	2	1	10	10	4	10	10	14	14	1	10	10	2	10	365	18	1	2
4395	10	#NULL!	#NULL!	#NULL!	#NULL!	10	10	10	10	10	10	10	10	10	14	14	1	10	10	10	10	365	18	1	1
4397	10	10	10	10	10	10	10	10	10	10	10	10	10	10	14	14	1	10	10	10	10	365	18	1	2
4398	2	10	10	10	10	10	10	10	1	10	10	10	10	10	14	14	1	10	10	2	10	365	18	1	2
4399	10	10	10	10	10	10	1	#NULL!	10	10	2	4	1	1	3	3	1	1	10	10	10	365	8	1	2
4400	10	10	10	10	10	10	#NULL!	#NULL!	10	10	10	10	10	#NULL!	#NULL!	#NULL!	1	#NULL!	#NULL!	10	10	365	#NULL!	#NULL!	1
4401	10	#NULL!	#NULL!	#NULL!	#NULL!	10	10	#NULL!	10	10	2	4	10	10	14	14	1	10	10	10	10	365	18	1	1
4402	2	#NULL!	#NULL!	#NULL!	#NULL!	10	10	10	10	10	2	4	10	10	14	14	1	10	10	2	10	365	18	1	2
4403	10	10	10	10	10	10	10	10	10	10	10	4	10	10	14	14	1	10	10	10	10	365	18	1	1
4404	10	10	10	10	10	10	10	10	10	10	2	4	10	10	14	14	1	10	10	10	10	365	18	1	1
4405	10	10	10	10	10	10	10	10	10	10	2	4	10	10	14	14	1	10	1	10	10	365	13	2	1
4407	10	#NULL!	#NULL!	#NULL!	#NULL!	#NULL!	#NULL!	#NULL!	10	10	2	4	10	#NULL!	#NULL!	#NULL!	1	#NULL!	#NULL!	10	10	365	#NULL!	#NULL!	2
4408	10	#NULL!	#NULL!	#NULL!	#NULL!	10	2	10	10	10	10	4	10	1	2	2	1	2	1	10	10	365	2	2	1
4409	10	10	10	10	10	10	10	2	10	10	10	4	10	10	14	14	1	10	10	10	10	365	18	1	2
4411	2	10	10	10	10	10	10	10	10	10	2	4	10	10	14	14	1	10	10	2	10	365	18	1	2
4412	10	10	10	10	10	10	10	10	10	1	10	3	10	10	14	14	1	10	10	10	10	365	18	1	2
4413	3	10	10	10	10	10	10	10	10	10	2	3	10	10	14	14	1	10	10	3	10	365	18	1	1
4416	10	10	10	10	10	10	#NULL!	#NULL!	10	10	10	4	10	#NULL!	#NULL!	#NULL!	1	#NULL!	#NULL!	10	10	365	#NULL!	#NULL!	2
4418	#NULL!	#NULL!	#NULL!	#NULL!	#NULL!	#NULL!	10	10	10	10	10	10	10	10	14	14	1	10	10	#NULL!	10	365	18	1	2
4419	10	10	10	10	10	10	10	10	10	10	2	10	10	10	14	14	1	10	10	10	10	365	18	1	2
4420	10	10	10	10	10	10	10	#NULL!	10	10	2	4	10	10	14	14	1	10	10	10	10	365	18	1	1
4421	2	10	10	10	10	10	10	10	10	1	10	4	10	10	14	14	1	10	10	2	10	365	18	1	2
4426	3	#NULL!	#NULL!	#NULL!	#NULL!	#NULL!	#NULL!	#NULL!	10	1	10	4	10	#NULL!	#NULL!	#NULL!	1	#NULL!	#NULL!	3	10	365	#NULL!	#NULL!	2
4427	10	10	10	10	10	10	10	10	10	10	10	4	10	10	14	14	1	10	10	10	10	365	18	1	2
4429	10	10	10	10	10	10	10	#NULL!	10	10	10	10	10	10	14	14	1	10	10	10	10	365	18	1	1
4430	10	10	10	10	10	10	#NULL!	#NULL!	10	10	10	4	10	#NULL!	#NULL!	#NULL!	1	#NULL!	#NULL!	10	10	365	#NULL!	#NULL!	1
4431	10	10	10	10	10	10	10	2	10	10	2	4	10	10	14	14	1	10	10	10	10	365	18	1	2
4432	#NULL!	#NULL!	#NULL!	#NULL!	#NULL!	#NULL!	10	10	10	10	10	10	10	10	14	14	1	10	10	#NULL!	10	365	18	1	2
4437	10	#NULL!	#NULL!	#NULL!	#NULL!	10	#NULL!	#NULL!	10	10	10	4	10	#NULL!	#NULL!	#NULL!	1	#NULL!	#NULL!	10	10	365	#NULL!	#NULL!	2
4438	2	10	10	10	10	10	#NULL!	#NULL!	10	10	10	4	10	#NULL!	#NULL!	#NULL!	1	#NULL!	#NULL!	2	10	365	#NULL!	#NULL!	2
4441	10	10	10	10	10	10	#NULL!	#NULL!	10	10	10	4	10	#NULL!	#NULL!	#NULL!	1	#NULL!	#NULL!	10	10	365	#NULL!	#NULL!	2
4445	10	10	10	10	10	10	10	2	10	10	10	10	10	10	14	14	1	10	10	10	10	365	18	1	2
4446	10	#NULL!	#NULL!	#NULL!	#NULL!	#NULL!	#NULL!	#NULL!	10	10	10	4	10	#NULL!	#NULL!	#NULL!	1	#NULL!	#NULL!	10	10	365	#NULL!	#NULL!	1
4447	2	10	10	10	10	10	2	10	10	10	10	4	10	1	2	2	1	2	1	2	10	365	2	2	1
4448	2	#NULL!	#NULL!	#NULL!	#NULL!	10	10	10	10	10	2	4	10	10	14	14	1	10	10	2	10	365	18	1	1
4449	10	10	10	10	10	10	1	2	10	10	10	10	10	10	13	13	1	1	10	10	10	365	17	1	2
4451	10	#NULL!	#NULL!	#NULL!	#NULL!	10	10	10	10	10	10	4	10	10	14	14	1	10	10	10	10	365	18	1	2
4453	2	#NULL!	#NULL!	#NULL!	#NULL!	#NULL!	10	10	10	10	10	4	10	10	14	14	1	10	10	2	10	365	18	1	2
4454	10	#NULL!	#NULL!	#NULL!	#NULL!	10	10	10	10	10	10	10	10	10	14	14	1	10	10	10	10	365	18	1	1
4455	10	10	10	10	10	10	10	10	10	1	10	10	10	10	14	14	1	10	10	10	10	365	18	1	1
4457	10	#NULL!	#NULL!	#NULL!	#NULL!	10	#NULL!	#NULL!	10	10	10	4	10	#NULL!	#NULL!	#NULL!	1	#NULL!	#NULL!	10	10	365	#NULL!	#NULL!	1
4462	10	#NULL!	#NULL!	#NULL!	#NULL!	10	10	10	10	1	2	4	10	10	14	14	1	10	10	10	10	365	18	1	2
4463	2	#NULL!	#NULL!	#NULL!	#NULL!	#NULL!	10	2	10	10	10	4	10	10	14	14	1	10	10	2	10	365	18	1	2
4464	10	10	10	10	10	10	10	10	10	10	2	4	10	10	14	14	1	10	10	10	10	365	18	1	2
4465	#NULL!	#NULL!	#NULL!	#NULL!	#NULL!	#NULL!	2	10	10	1	2	3	10	10	12	12	1	2	10	#NULL!	10	365	16	1	1
4466	10	10	10	10	10	10	2	10	1	10	10	10	10	1	2	2	1	2	10	10	10	365	6	1	1
4469	2	10	10	10	10	10	10	10	10	10	10	4	10	10	14	14	1	10	10	2	10	365	18	1	2
4470	10	10	10	10	10	10	10	10	1	1	2	10	10	10	14	14	1	10	10	10	10	365	18	1	2
4471	2	#NULL!	#NULL!	#NULL!	#NULL!	#NULL!	10	10	10	10	10	4	10	1	4	4	1	10	10	2	10	365	12	1	2
4472	10	#NULL!	#NULL!	#NULL!	#NULL!	#NULL!	#NULL!	#NULL!	10	10	2	10	10	#NULL!	#NULL!	#NULL!	1	#NULL!	#NULL!	10	10	365	#NULL!	#NULL!	1
4473	2	10	10	10	10	10	10	10	10	10	10	4	10	10	14	14	1	10	10	2	10	365	18	1	1
4475	2	10	10	10	10	10	2	10	10	10	2	4	10	10	12	12	1	2	1	2	10	365	14	2	1
4476	2	10	10	10	10	10	2	10	10	10	10	4	10	10	12	12	1	2	10	2	10	365	16	1	1
4478	10	#NULL!	#NULL!	#NULL!	#NULL!	10	10	2	10	10	2	4	10	10	14	14	1	10	10	10	10	365	18	1	2
4479	10	10	10	10	10	10	10	10	10	10	10	4	10	10	14	14	1	10	10	10	10	365	18	1	2
4480	10	10	10	10	10	10	10	#NULL!	10	10	10	4	10	10	14	14	1	10	10	10	10	365	18	1	1
4482	10	10	10	10	10	10	10	2	10	10	2	4	10	10	14	14	1	10	10	10	10	365	18	1	2
4483	10	10	10	10	10	10	10	10	1	1	10	10	10	10	14	14	1	10	10	10	10	365	18	1	2
4486	10	#NULL!	#NULL!	#NULL!	#NULL!	#NULL!	1	2	10	1	2	4	1	10	13	13	1	1	10	10	10	365	17	1	2
4487	2	10	10	10	10	10	10	#NULL!	10	10	10	2	10	#NULL!	#NULL!	#NULL!	1	10	#NULL!	2	10	365	#NULL!	#NULL!	1
4489	10	#NULL!	#NULL!	#NULL!	#NULL!	10	2	10	10	1	2	4	1	10	12	12	1	2	10	10	10	365	16	1	1
4490	3	#NULL!	#NULL!	#NULL!	#NULL!	#NULL!	10	10	10	10	2	4	10	10	14	14	1	10	10	3	10	365	18	1	1
4491	2	10	10	10	10	10	1	10	10	1	2	3	10	1	3	3	1	1	10	2	10	365	8	1	1
4492	10	#NULL!	#NULL!	#NULL!	#NULL!	#NULL!	10	10	10	1	2	10	10	10	14	14	1	10	10	10	10	365	18	1	2
4494	10	10	10	10	10	10	10	10	10	10	10	10	10	10	14	14	1	10	10	10	10	365	18	1	2
4495	10	10	10	10	10	10	10	10	10	10	10	4	10	10	14	14	1	10	10	10	10	365	18	1	1
4498	10	10	10	10	10	10	10	10	10	1	2	4	10	10	14	14	1	10	10	10	10	365	18	1	1
4499	4	10	10	10	10	10	1	3	10	1	2	3	10	1	3	3	1	1	10	4	10	365	8	1	2
4500	10	10	10	10	10	10	10	2	10	1	2	4	10	10	14	14	1	10	10	10	10	365	18	1	2
4504	2	10	10	10	10	10	10	2	10	10	2	4	10	10	14	14	1	10	10	2	10	365	18	1	2
4505	10	#NULL!	#NULL!	#NULL!	#NULL!	#NULL!	10	#NULL!	10	10	10	4	10	10	14	14	1	10	10	10	10	365	18	1	1
4507	10	10	10	10	10	10	10	10	10	10	2	4	10	10	14	14	1	10	10	10	10	365	18	1	2
4509	10	10	10	10	10	10	10	10	10	10	2	4	10	10	14	14	1	10	10	10	10	365	18	1	1
4510	10	#NULL!	#NULL!	#NULL!	#NULL!	#NULL!	10	2	10	10	10	4	10	10	14	14	1	10	10	10	10	365	18	1	2
4511	2	10	10	10	10	10	10	10	10	10	10	4	10	10	14	14	1	10	10	2	10	365	18	1	2
4512	10	10	10	10	10	10	10	10	10	10	10	4	10	10	14	14	1	10	10	10	10	365	18	1	2
4513	10	10	10	10	10	10	10	10	10	10	10	10	10	10	14	14	1	10	10	10	10	365	18	1	1
4514	2	10	10	10	10	10	1	#NULL!	10	10	10	4	10	10	13	13	1	1	10	2	10	365	17	1	1
4515	10	#NULL!	#NULL!	#NULL!	#NULL!	10	10	#NULL!	10	10	10	4	10	10	14	14	1	10	10	10	10	365	18	1	1
4516	#NULL!	#NULL!	#NULL!	#NULL!	#NULL!	#NULL!	2	10	10	10	10	4	10	1	2	2	1	2	1	#NULL!	10	365	2	2	1
4517	10	#NULL!	#NULL!	#NULL!	#NULL!	#NULL!	1	2	10	10	10	4	10	#NULL!	#NULL!	#NULL!	1	1	#NULL!	10	10	365	#NULL!	#NULL!	2
4518	#NULL!	#NULL!	#NULL!	#NULL!	#NULL!	#NULL!	1	#NULL!	1	1	10	3	10	10	13	13	1	1	10	#NULL!	10	365	17	1	1
4519	2	10	10	10	10	10	10	10	10	10	10	4	10	10	14	14	1	10	10	2	10	365	18	1	1
4520	10	10	10	10	10	10	10	10	10	10	10	3	10	10	14	14	1	10	10	10	10	365	18	1	2
4521	2	10	10	10	10	10	10	10	10	10	2	4	10	10	14	14	1	10	10	2	10	365	18	1	1
4523	10	10	10	10	10	10	1	10	10	1	2	4	10	10	13	13	1	1	10	10	10	365	17	1	2
4524	2	10	10	10	10	10	10	2	10	10	10	4	10	10	14	14	1	10	10	2	10	365	18	1	2
4525	10	10	10	10	10	10	2	10	10	10	2	4	2	1	2	2	1	2	1	10	10	365	2	2	1
4528	2	10	10	10	10	10	10	10	10	10	10	3	10	10	14	14	1	10	10	2	10	365	18	1	1
4529	2	#NULL!	#NULL!	#NULL!	#NULL!	#NULL!	10	2	10	1	2	4	10	10	14	14	1	10	10	2	10	365	18	1	2
4530	10	10	10	10	10	10	10	#NULL!	10	10	10	4	10	1	4	4	1	10	10	10	10	365	12	1	1
4531	10	10	10	10	10	10	10	10	10	1	2	4	10	10	14	14	1	10	10	10	10	365	18	1	2
4533	2	#NULL!	#NULL!	#NULL!	#NULL!	10	10	#NULL!	10	10	10	3	10	10	14	14	1	10	10	2	10	365	18	1	1
4534	10	10	10	10	10	10	#NULL!	#NULL!	10	10	10	4	10	#NULL!	#NULL!	#NULL!	1	#NULL!	#NULL!	10	10	365	#NULL!	#NULL!	2
4536	2	#NULL!	#NULL!	#NULL!	#NULL!	10	10	10	10	10	2	4	10	10	14	14	1	10	10	2	10	365	18	1	2
4537	10	#NULL!	#NULL!	#NULL!	#NULL!	#NULL!	#NULL!	#NULL!	10	10	10	4	10	#NULL!	#NULL!	#NULL!	1	#NULL!	#NULL!	10	10	365	#NULL!	#NULL!	1
4539	10	#NULL!	#NULL!	#NULL!	#NULL!	10	10	10	10	1	10	4	10	10	14	14	1	10	10	10	10	365	18	1	1
4540	10	10	10	10	10	10	10	10	10	10	10	10	10	10	14	14	1	10	10	10	10	365	18	1	1
4541	10	#NULL!	#NULL!	#NULL!	#NULL!	#NULL!	#NULL!	#NULL!	10	10	10	4	10	#NULL!	#NULL!	#NULL!	1	#NULL!	#NULL!	10	10	365	#NULL!	#NULL!	2
4542	#NULL!	#NULL!	#NULL!	#NULL!	#NULL!	#NULL!	10	#NULL!	1	1	2	4	10	10	14	14	1	10	10	#NULL!	10	365	18	1	1
4545	2	10	10	10	10	10	10	10	10	10	10	4	10	10	14	14	1	10	10	2	10	365	18	1	2
4548	10	10	10	10	10	10	10	#NULL!	10	10	10	4	10	10	14	14	1	10	10	10	10	365	18	1	1
4549	10	10	10	10	10	10	10	#NULL!	10	10	10	4	10	10	14	14	1	10	10	10	10	365	18	1	1
4550	10	#NULL!	#NULL!	#NULL!	#NULL!	#NULL!	10	10	1	1	2	4	10	10	14	14	1	10	10	10	10	365	18	1	1
4551	3	10	10	10	10	10	10	10	10	1	2	4	10	10	14	14	1	10	10	3	10	365	18	1	1
4552	2	10	10	10	10	10	10	2	10	10	2	4	10	10	14	14	1	10	10	2	10	365	18	1	1
4553	#NULL!	#NULL!	#NULL!	#NULL!	#NULL!	#NULL!	2	10	10	1	2	4	10	1	2	2	1	2	10	#NULL!	10	365	6	1	1
4555	10	#NULL!	#NULL!	#NULL!	#NULL!	10	10	#NULL!	1	1	2	4	10	2	8	8	1	10	10	10	10	365	11	1	1
4556	2	10	10	10	10	10	10	10	10	10	10	4	10	10	14	14	1	10	10	2	10	365	18	1	2
4558	10	#NULL!	#NULL!	#NULL!	#NULL!	10	10	10	10	10	2	4	10	10	14	14	1	10	10	10	10	365	18	1	1
4559	2	#NULL!	#NULL!	#NULL!	#NULL!	10	10	10	10	10	10	3	10	10	14	14	1	10	10	2	10	365	18	1	2
4560	2	10	10	10	10	10	1	2	10	10	10	4	10	10	13	13	1	1	10	2	10	365	17	1	1
4561	10	10	10	10	10	10	#NULL!	#NULL!	10	10	10	4	10	#NULL!	#NULL!	#NULL!	1	#NULL!	#NULL!	10	10	365	#NULL!	#NULL!	2
4562	2	10	10	10	10	10	10	10	10	10	10	4	10	10	14	14	1	10	10	2	10	365	18	1	2
4563	10	10	10	10	10	10	#NULL!	#NULL!	10	10	10	4	10	#NULL!	#NULL!	#NULL!	1	#NULL!	#NULL!	10	10	365	#NULL!	#NULL!	1
4565	2	#NULL!	#NULL!	10	10	10	1	10	10	10	2	4	10	10	13	13	1	1	10	2	10	365	17	1	2
4566	10	10	10	10	10	10	2	10	10	1	2	4	1	10	12	12	1	2	10	10	10	365	16	1	1
4569	10	10	10	10	10	10	10	10	10	10	10	3	10	10	14	14	1	10	10	10	10	365	18	1	2
4571	2	10	10	10	10	10	10	10	10	10	2	4	10	10	14	14	1	10	10	2	10	365	18	1	1
4572	10	10	10	10	10	10	10	2	10	10	10	4	10	10	14	14	1	10	10	10	10	365	18	1	1
4573	10	10	10	10	10	10	#NULL!	#NULL!	10	10	10	4	10	#NULL!	#NULL!	#NULL!	1	#NULL!	#NULL!	10	10	365	#NULL!	#NULL!	2
4577	3	10	10	10	10	10	2	10	10	1	10	3	10	10	12	12	1	2	10	3	10	365	16	1	2
4579	10	#NULL!	#NULL!	#NULL!	#NULL!	10	10	2	10	10	2	3	10	10	14	14	1	10	10	10	10	365	18	1	2
4580	10	#NULL!	#NULL!	#NULL!	#NULL!	10	10	10	10	1	10	4	10	1	4	4	1	10	10	10	10	365	12	1	2
4581	10	10	10	10	10	10	#NULL!	#NULL!	10	10	2	4	10	#NULL!	#NULL!	#NULL!	1	#NULL!	#NULL!	10	10	365	#NULL!	#NULL!	2
4582	10	10	10	10	10	10	#NULL!	#NULL!	10	10	10	4	10	#NULL!	#NULL!	#NULL!	1	#NULL!	#NULL!	10	10	365	#NULL!	#NULL!	1
4584	2	#NULL!	#NULL!	10	10	10	1	10	10	10	10	4	10	10	13	13	1	1	1	2	10	365	15	2	1
4585	10	10	10	10	10	10	10	10	10	10	10	4	10	10	14	14	1	10	10	10	10	365	18	1	1
4586	10	10	10	10	10	10	#NULL!	#NULL!	10	10	10	3	10	#NULL!	#NULL!	#NULL!	1	#NULL!	#NULL!	10	10	365	#NULL!	#NULL!	2
4587	2	10	10	10	10	10	10	2	10	10	2	4	10	10	14	14	1	10	10	2	10	365	18	1	1
4588	10	10	10	10	10	10	10	10	10	1	2	4	10	10	14	14	1	10	10	10	10	365	18	1	1
4589	#NULL!	#NULL!	#NULL!	#NULL!	#NULL!	#NULL!	10	10	10	10	2	4	10	10	14	14	1	10	10	#NULL!	10	365	18	1	2
4591	10	10	10	10	10	10	1	10	10	10	2	10	10	10	13	13	1	1	10	10	10	365	17	1	1
4593	10	10	10	10	10	10	10	10	10	10	2	10	10	10	14	14	1	10	10	10	10	365	18	1	2
4594	2	#NULL!	#NULL!	#NULL!	#NULL!	#NULL!	10	#NULL!	1	1	2	3	10	10	14	14	1	10	10	2	10	365	18	1	1
4596	2	10	10	10	10	10	10	10	10	1	10	4	10	10	14	14	1	10	10	2	10	365	18	1	2
4597	10	10	10	10	10	10	2	10	10	1	10	4	10	1	2	2	1	2	10	10	10	365	6	1	1
4598	2	10	10	10	10	10	10	10	10	10	10	4	10	10	14	14	1	10	10	2	10	365	18	1	2
4599	2	#NULL!	#NULL!	#NULL!	#NULL!	10	10	10	10	10	10	3	10	10	14	14	1	10	10	2	10	365	18	1	2
4602	2	#NULL!	#NULL!	#NULL!	#NULL!	10	10	#NULL!	10	10	2	4	10	#NULL!	#NULL!	#NULL!	1	10	#NULL!	2	10	365	#NULL!	#NULL!	1
4603	2	#NULL!	#NULL!	#NULL!	#NULL!	#NULL!	10	10	10	10	2	4	10	10	14	14	1	10	10	2	10	365	18	1	2
4604	10	10	10	10	10	10	10	10	10	1	10	4	10	10	14	14	1	10	10	10	10	365	18	1	2
4605	10	10	10	10	10	10	2	#NULL!	10	10	10	4	10	1	2	2	1	2	10	10	10	365	6	1	1
4606	2	10	10	10	10	10	10	#NULL!	1	1	2	3	10	10	14	14	1	10	10	2	10	365	18	1	1
4609	10	10	10	10	10	10	10	10	10	1	10	4	10	10	14	14	1	10	10	10	10	365	18	1	1
4610	2	10	10	10	10	10	10	10	10	10	10	10	10	10	14	14	1	10	10	2	10	365	18	1	2
4611	4	10	10	10	10	10	1	10	10	1	2	4	10	1	3	3	1	1	1	4	1	6	4	2	1
4612	10	10	10	10	10	10	10	10	10	10	10	4	10	10	14	14	1	10	10	10	10	365	18	1	1
4613	2	10	#NULL!	10	10	#NULL!	10	10	10	10	2	4	10	#NULL!	#NULL!	#NULL!	1	10	#NULL!	2	10	365	#NULL!	#NULL!	2
4615	10	#NULL!	#NULL!	#NULL!	#NULL!	#NULL!	#NULL!	#NULL!	10	10	10	4	10	#NULL!	#NULL!	#NULL!	1	#NULL!	#NULL!	10	10	365	#NULL!	#NULL!	2
4617	10	10	10	10	10	10	10	10	10	10	2	4	10	10	14	14	1	10	10	10	10	365	18	1	1
4618	10	10	10	10	10	10	10	10	10	1	2	4	10	10	14	14	1	10	10	10	10	365	18	1	1
4619	2	10	10	10	10	10	10	10	10	10	10	10	10	10	14	14	1	10	10	2	10	365	18	1	1
4620	10	10	10	10	10	10	10	10	10	10	10	4	10	10	14	14	1	10	10	10	10	365	18	1	2
4621	10	10	10	10	10	10	10	2	10	10	10	4	10	10	14	14	1	10	10	10	10	365	18	1	1
4623	#NULL!	#NULL!	#NULL!	#NULL!	#NULL!	#NULL!	1	10	10	1	2	4	10	10	13	13	1	1	10	#NULL!	10	365	17	1	1
4624	10	#NULL!	#NULL!	#NULL!	#NULL!	10	10	2	10	1	2	4	10	10	14	14	1	10	10	10	10	365	18	1	1
4625	2	10	10	10	10	10	10	3	10	10	10	4	10	10	14	14	1	10	10	2	10	365	18	1	2
4629	10	10	10	10	10	10	10	2	10	10	2	4	10	1	4	4	1	10	1	10	10	365	10	2	1
4630	#NULL!	#NULL!	#NULL!	#NULL!	#NULL!	#NULL!	10	3	10	1	10	4	1	1	4	4	1	10	10	#NULL!	10	365	12	1	2
4633	10	#NULL!	#NULL!	10	10	10	10	2	10	10	10	4	10	10	14	14	1	10	10	10	10	365	18	1	2
4635	2	10	10	10	10	10	1	10	10	1	2	4	10	1	3	3	1	1	10	2	10	365	8	1	2
4636	2	10	10	10	10	10	10	10	10	10	10	4	10	10	14	14	1	10	10	2	10	365	18	1	2
4637	10	10	10	10	10	10	2	10	10	10	2	10	10	1	2	2	1	2	1	10	10	365	2	2	1
4638	10	#NULL!	#NULL!	#NULL!	#NULL!	10	10	2	10	1	2	3	10	10	14	14	1	10	10	10	10	365	18	1	2
4639	#NULL!	#NULL!	#NULL!	#NULL!	#NULL!	#NULL!	10	10	10	10	10	4	10	10	14	14	1	10	10	#NULL!	10	365	18	1	2
4640	10	#NULL!	#NULL!	#NULL!	#NULL!	#NULL!	10	#NULL!	10	10	10	3	10	10	14	14	1	10	10	10	10	365	18	1	1
4644	10	#NULL!	#NULL!	#NULL!	#NULL!	10	10	#NULL!	10	10	10	4	10	10	14	14	1	10	10	10	10	365	18	1	1
4648	10	10	10	10	10	10	10	10	10	1	2	4	10	10	14	14	1	10	10	10	10	365	18	1	2
4649	#NULL!	#NULL!	#NULL!	#NULL!	#NULL!	10	10	2	1	1	2	4	10	10	14	14	1	10	10	#NULL!	10	365	18	1	1
4650	10	#NULL!	#NULL!	#NULL!	#NULL!	#NULL!	10	10	10	1	2	10	10	10	14	14	1	10	10	10	10	365	18	1	1
4653	10	10	10	10	10	10	10	#NULL!	10	10	10	4	10	10	14	14	1	10	10	10	10	365	18	1	2
4654	10	10	10	10	10	10	10	10	10	10	10	10	10	10	14	14	1	10	10	10	10	365	18	1	1
4655	3	10	10	10	10	10	10	10	10	10	2	4	10	10	14	14	1	10	10	3	10	365	18	1	1
4656	10	#NULL!	#NULL!	#NULL!	#NULL!	#NULL!	10	10	10	10	10	3	10	10	14	14	1	10	10	10	10	365	18	1	2
4658	10	10	10	10	10	10	10	10	10	10	2	4	10	10	14	14	1	10	10	10	10	365	18	1	2
4659	10	10	10	10	10	10	#NULL!	#NULL!	10	10	10	4	10	#NULL!	#NULL!	#NULL!	1	#NULL!	#NULL!	10	10	365	#NULL!	#NULL!	2
4660	2	10	10	10	10	10	10	#NULL!	1	10	2	3	10	10	14	14	1	10	10	2	10	365	18	1	1
4661	10	10	10	10	10	10	#NULL!	#NULL!	10	10	10	10	10	#NULL!	#NULL!	#NULL!	1	#NULL!	#NULL!	10	10	365	#NULL!	#NULL!	1
4663	10	10	10	10	10	10	10	10	10	1	2	3	10	10	14	14	1	10	10	10	10	365	18	1	2
4666	2	10	10	10	10	10	10	10	10	10	10	4	10	10	14	14	1	10	10	2	10	365	18	1	2
4668	10	10	10	10	10	10	10	#NULL!	10	1	10	3	10	10	14	14	1	10	10	10	10	365	18	1	1
4669	10	10	10	10	10	10	1	#NULL!	10	10	10	3	10	1	3	3	1	1	10	10	10	365	8	1	1
4670	2	#NULL!	#NULL!	#NULL!	#NULL!	#NULL!	1	#NULL!	1	10	2	3	10	10	13	13	1	1	10	2	10	365	17	1	1
4672	10	10	10	10	#NULL!	10	10	#NULL!	10	10	10	3	10	1	4	4	1	10	10	10	10	365	12	1	1
4675	10	10	10	10	10	10	10	2	10	1	10	4	10	10	14	14	1	10	10	10	10	365	18	1	2
4677	10	10	#NULL!	10	10	#NULL!	10	#NULL!	1	10	10	4	10	10	14	14	1	10	10	10	10	365	18	1	1
4678	10	#NULL!	#NULL!	#NULL!	#NULL!	10	10	2	10	1	2	4	10	10	14	14	1	10	10	10	10	365	18	1	2
4679	10	#NULL!	#NULL!	#NULL!	#NULL!	#NULL!	10	10	10	10	10	4	10	10	14	14	1	10	10	10	10	365	18	1	1
4681	10	#NULL!	#NULL!	#NULL!	#NULL!	#NULL!	10	10	10	10	10	4	10	10	14	14	1	10	10	10	10	365	18	1	1
4684	10	10	10	10	10	10	10	10	10	1	2	4	10	10	14	14	1	10	10	10	10	365	18	1	1
4685	2	10	10	10	10	10	10	2	10	1	10	4	10	10	14	14	1	10	10	2	10	365	18	1	2
4686	10	10	10	10	10	10	10	10	10	10	10	4	10	10	14	14	1	10	10	10	10	365	18	1	1
4688	10	10	10	10	10	10	10	2	10	10	10	3	10	10	14	14	1	10	10	10	10	365	18	1	2
4689	10	#NULL!	#NULL!	#NULL!	#NULL!	#NULL!	10	10	10	10	10	4	10	10	14	14	1	10	10	10	10	365	18	1	2
4693	10	10	10	10	10	10	10	10	1	10	10	4	10	10	14	14	1	10	10	10	10	365	18	1	2
4696	10	10	10	10	10	10	10	10	10	1	2	4	10	10	14	14	1	10	10	10	10	365	18	1	2
4698	10	10	10	10	10	10	1	10	10	10	3	4	10	10	13	13	1	1	10	10	10	365	17	1	1
4699	10	10	10	10	10	10	10	10	10	10	10	4	10	10	14	14	1	10	10	10	10	365	18	1	1
4700	2	10	10	10	10	10	10	#NULL!	10	1	10	3	10	10	14	14	1	10	10	2	10	365	18	1	1
4703	3	10	10	#NULL!	10	10	2	10	10	10	2	4	1	1	2	2	1	2	1	3	10	365	2	2	1
4704	2	10	10	10	10	10	10	10	10	10	2	4	10	10	14	14	1	10	10	2	10	365	18	1	2
4708	10	10	10	10	10	10	1	#NULL!	10	10	10	3	10	1	3	3	1	1	1	10	10	365	4	2	1
4712	10	10	10	10	10	10	10	2	10	10	2	4	10	10	14	14	1	10	10	10	10	365	18	1	1
4714	#NULL!	#NULL!	#NULL!	#NULL!	#NULL!	#NULL!	10	10	10	10	10	4	10	10	14	14	1	10	10	#NULL!	10	365	18	1	2
4715	10	#NULL!	#NULL!	#NULL!	#NULL!	10	10	10	10	10	10	10	10	10	14	14	1	10	10	10	10	365	18	1	2
4716	#NULL!	#NULL!	#NULL!	#NULL!	#NULL!	#NULL!	2	4	1	1	10	4	10	10	12	12	1	2	10	#NULL!	10	365	16	1	1
4717	2	#NULL!	#NULL!	#NULL!	#NULL!	#NULL!	10	2	10	10	10	4	10	10	14	14	1	10	10	2	10	365	18	1	1
4718	10	10	10	10	10	10	10	10	10	10	2	4	10	10	14	14	1	10	10	10	10	365	18	1	1
4719	10	10	10	10	10	10	10	10	10	1	2	4	10	10	14	14	1	10	10	10	10	365	18	1	1
4721	10	10	10	10	10	10	10	10	10	1	2	4	10	10	14	14	1	10	10	10	10	365	18	1	1
4722	10	10	10	10	10	10	10	10	10	1	10	4	10	10	14	14	1	10	10	10	10	365	18	1	2
4725	10	10	10	10	10	10	10	3	10	1	10	4	10	10	14	14	1	10	10	10	10	365	18	1	2
4726	10	10	10	10	10	10	10	10	10	10	10	4	10	10	14	14	1	10	10	10	10	365	18	1	1
4729	2	10	10	10	10	10	10	2	10	1	10	4	10	10	14	14	1	10	10	2	10	365	18	1	2
[truncated: 95,444 more rows]

## Sheet: Legend
Column	Coding
ASACategory	10: ASA 1, 2:ASA 2, 3: ASA 3, 4: ASA 4, 5: ASA 5 and 6
CVARCRICategory	10: No, 1: Yes
IHDRCRICategory	10: No, 1: Yes
CHFRCRICategory	10: No, 1: Yes
DMinsulinRCRICategory	10: No, 1: Yes
CreatinineRCRICategory	10: No, 1: Yes
AnaemiaCategory	10: None, 1: Mild, 2: moderate, 3: severe
GradeofKidneyCategory	10: G1, 2: G2, 3: G3, 4: G4-5
AnaestypeCategory	10: GA, 1: RA
PriorityCategory	10: Elective, 1: emergency
SurgRiskCategory	10: Low, 2: moderate, 3: high
RaceCategory	10: Chinese, 2: malay, 3: Indian, 4: others
TransfusionIntraandpostopCategory	10: 0 units, 1: 1 unit, 2: 2 or more units
MCVcategory	10: MCV 80-100 normocytosis, 1: <80 microcytosis, 2: > 100 macrocytosis
AnemiaMCV	1: severe anemi, low MCV; 2: mod anemia, low MCV; 3: mild anemia, low MCV; 4: no anemia low MCV; 5: severe anemia, high MCV; 6: mod anemia, high MCV; 7: mild anemia, high MCV; 8: no anemia, high MCV; 11: severe anemia, normal MCV; 12: mod anemia, normal MCV; 13: mild anemia, normal MCV; 14: no anemia, normal MCV
AnemiaMCVbinned	2: mod/severe anemia, low MCV; 3: mild anemia, low MCV; 4: no anemia low MCV; 6: mod/severe anemia, high MCV; 7: mild anemia, high MCV; 8: no anemia, high MCV; 12: mod/severe anemia, normal MCV; 13: mild anemia, normal MCV; 14: no anemia, normal MCV
AGEcategoryOriginal	10: 18-29y; 1: 30-49y; 2: 50-69y; 3: >= 70y
Anemiacategorybinned	10: none, 1: mild, 2: moderate/severe
RDW15.7	10: <= 15.7; 1: > 15.7
ASAcategorybinned	10: ASA 1, 2:ASA 2, 3: ASA 3, 4: ASA 4-6
oneyrmortality	10: No, 1: Yes
Newtimeoneyear	Time to mortality within one year post op, censored at 365 days post op.
eighteenlevelvariables	1: high RDW, mod/severe anemia, high MCV ; 2: high RDW, mod/severe anemia, low MCV ; 3: high RDW, mild anemia, high MCV ; 4: high RDW, mild anemia, low MCV ; 5: normal RDW, mod/severe anemia, high MCV ; 6: normal RDW, mod/severe anemia, low MCV ; 7: normal RDW, mild anemia, high MCV ; 8: normal RDW, mild anemia, low MCV ; 9: high RDW, no anemia, high MCV ; 10: high RDW, no anemia, low MCV ; 11: n…
RDW15.7outcome	1: normal RDW; 2: high RDW
Gendercoded	1: female; 2 : male
